# Supplementary material for: Nuclear poly(A)-binding protein 1 is an ATM target and essential for DNA double-strand break repair
Source: Nucleic Acids Res. 2017 Dec 14;46(2):730–47. doi: 10.1093/nar/gkx1240 (PMC5778506; doi:10.1093/nar/gkx1240)
Supplement: Supplementary Data [file gkx1240_supp.zip]

Archive with 2 entries (2 files):
- nar-00116-d-2017-File016.docx
- nar-00116-d-2017-File017.xlsx
