# Supplementary material for: Nuclear poly(A)-binding protein 1 is an ATM target and essential for DNA double-strand break repair
Source: Nucleic Acids Res. 2017 Dec 14;46(2):730–47. doi: 10.1093/nar/gkx1240 (PMC5778506; doi:10.1093/nar/gkx1240)
Supplement: Supplementary Data [file gkx1240_supp.zip › nar-00116-d-2017-File017.xlsx]

## Sheet: pabpn1.rna.fpkms.total.qnorm.fl
ensids	sym	siC.total.fpkm	siPABPN1.total.fpkm	logR	DE.gene	NHEJ	HR
ENSG00000012048	BRCA1	18.036	6.317	-1.51357	Down	1	1
ENSG00000149311	ATM	9.922	5.9325	-0.741991	NC	1	1
ENSG00000161010	C5orf45	2.0175	2.0905	0.0512794	NC	1	1
ENSG00000175595	ERCC4	4.717	4.54	-0.0551773	NC	1	1
ENSG00000188486	H2AFX	118.04	180.234	0.610599	NC	1	1
ENSG00000186280	KDM4D	1	1.3485	0.431356	NC	1	1
ENSG00000020922	MRE11A	21.518	16.4695	-0.385747	NC	1	1
ENSG00000104320	NBN	19.37	18.921	-0.0338356	NC	1	1
ENSG00000156831	NSMCE2	45.1765	40.0545	-0.173608	NC	1	1
ENSG00000166169	POLL	9.081	6.433	-0.497359	NC	1	1
ENSG00000115233	PSMD14	76.756	70.149	-0.129857	NC	1	1
ENSG00000113522	RAD50	13.715	10.303	-0.41269	NC	1	1
ENSG00000198887	SMC5	15.3195	13.4545	-0.18728	NC	1	1
ENSG00000177889	UBE2N	15.1695	16.7715	0.144838	NC	1	1
ENSG00000105393	BABAM1	37.154	12.0205	-1.62802	Down	1	0
ENSG00000163322	FAM175A	6.9875	2.327	-1.58631	Down	1	0
ENSG00000138376	BARD1	7.3905	8.1175	0.135364	NC	1	0
ENSG00000158019	BRE	41.8125	37.4465	-0.159103	NC	1	0
ENSG00000122783	C7orf49	12.739	13.7055	0.105503	NC	1	0
ENSG00000148362	C9orf142	20.0945	23.4155	0.220663	NC	1	0
ENSG00000198924	DCLRE1A	11.7205	7.6855	-0.608823	NC	1	0
ENSG00000118655	DCLRE1B	14.754	17.704	0.262969	NC	1	0
ENSG00000124795	DEK	65.545	43.977	-0.575737	NC	1	0
ENSG00000012061	ERCC1	39.44	24.605	-0.680708	NC	1	0
ENSG00000128731	HERC2	37.1235	26.495	-0.486613	NC	1	0
ENSG00000149948	HMGA2	8.7875	10.4925	0.255834	NC	1	0
ENSG00000185122	HSF1	109.398	103.975	-0.0733427	NC	1	0
ENSG00000172977	KAT5	17.2805	17.8325	0.045364	NC	1	0
ENSG00000173120	KDM2A	23.7555	20.804	-0.191401	NC	1	0
ENSG00000174405	LIG4	7.506	9.507	0.340946	NC	1	0
ENSG00000076242	MLH1	34.6365	29.3475	-0.239056	NC	1	0
ENSG00000157212	PAXIP1	2.7055	2.7315	0.0137982	NC	1	0
ENSG00000105229	PIAS4	10.674	10.725	0.00687673	NC	1	0
ENSG00000101868	POLA1	13.552	14.5625	0.103752	NC	1	0
ENSG00000122678	POLM	7.946	5.3135	-0.580566	NC	1	0
ENSG00000253729	PRKDC	98.0115	60.886	-0.68684	NC	1	0
ENSG00000110107	PRPF19	123.83	123.075	-0.008829	NC	1	0
ENSG00000080345	RIF1	22.091	18.7445	-0.236991	NC	1	0
ENSG00000163961	RNF168	7.4925	8.801	0.23222	NC	1	0
ENSG00000112130	RNF8	7.061	9.9745	0.498372	NC	1	0
ENSG00000170364	SETMAR	9.371	14.23	0.602661	NC	1	0
ENSG00000116030	SUMO1	80.231	80.305	0.00133004	NC	1	0
ENSG00000100109	TFIP11	36.1255	45.099	0.320078	NC	1	0
ENSG00000067369	TP53BP1	19.3395	17.219	-0.167549	NC	1	0
ENSG00000169139	UBE2V2	15.902	22.8005	0.519857	NC	1	0
ENSG00000087206	UIMC1	15.31	16.943	0.146215	NC	1	0
ENSG00000198382	UVRAG	7.572	8.6465	0.191442	NC	1	0
ENSG00000109685	WHSC1	40.0545	31.145	-0.362964	NC	1	0
ENSG00000152422	XRCC4	7.6755	7.444	-0.0441827	NC	1	0
ENSG00000079246	XRCC5	183.561	199.699	0.121564	NC	1	0
ENSG00000196419	XRCC6	265.316	362.895	0.45184	NC	1	0
ENSG00000166896	XRCC6BP1	10.506	8.9525	-0.230851	NC	1	0
ENSG00000147536	GINS4	26.191	10.2895	-1.3479	Down	0	1
ENSG00000125885	MCM8	21.9575	9.7585	-1.16998	Down	0	1
ENSG00000172732	MUS81	12.8075	6.2275	-1.04026	Down	0	1
ENSG00000139579	OBFC2B	28.331	12.2425	-1.21048	Down	0	1
ENSG00000197299	BLM	12.0675	12.667	0.0699481	NC	0	1
ENSG00000139618	BRCA2	6.3135	4.9775	-0.343019	NC	0	1
ENSG00000185480	C12orf48	5.7915	6.1145	0.0782975	NC	0	1
ENSG00000125843	C20orf29	4.353	4.295	-0.0193519	NC	0	1
ENSG00000093009	CDC45	51.166	42.6085	-0.264044	NC	0	1
ENSG00000149554	CHEK1	16.895	17.482	0.0492739	NC	0	1
ENSG00000100206	DMC1	1.4045	1	-0.490057	NC	0	1
ENSG00000081177	EXD2	12.429	12.204	-0.0263561	NC	0	1
ENSG00000134452	FBXO18	25.518	27.134	0.0885865	NC	0	1
ENSG00000168496	FEN1	102.959	133.75	0.377476	NC	0	1
ENSG00000182263	FIGN	6.9165	5.907	-0.227617	NC	0	1
ENSG00000132436	FIGNL1	5.719	7.385	0.368835	NC	0	1
ENSG00000178295	GEN1	9.3875	9.257	-0.0201963	NC	0	1
ENSG00000131153	GINS2	25.413	16.9935	-0.580584	NC	0	1
ENSG00000127311	HELB	4.123	3.181	-0.374214	NC	0	1
ENSG00000163312	HELQ	4.0315	3.552	-0.182685	NC	0	1
ENSG00000136273	HUS1	13.679	11.243	-0.282936	NC	0	1
ENSG00000128908	INO80	10.2615	11.3785	0.149069	NC	0	1
ENSG00000004487	KDM1A	70.8075	53.22	-0.411934	NC	0	1
ENSG00000164808	KIAA0146	15.816	15.9365	0.01095	NC	0	1
ENSG00000242802	KIAA0415	31.1395	25.518	-0.287231	NC	0	1
ENSG00000174010	KLHL15	2.2215	3.178	0.516585	NC	0	1
ENSG00000005156	LIG3	17.443	12.3385	-0.499481	NC	0	1
ENSG00000111877	MCM9	3.355	3.416	0.0259952	NC	0	1
ENSG00000146263	MMS22L	6.7155	6.8495	0.0285039	NC	0	1
ENSG00000185787	MORF4L1	145.625	158.649	0.123581	NC	0	1
ENSG00000169189	NSMCE1	17.8775	15.4675	-0.208905	NC	0	1
ENSG00000069275	NUCKS1	104.293	98.0055	-0.0897008	NC	0	1
ENSG00000173559	OBFC2A	17.896	16.717	-0.0983212	NC	0	1
ENSG00000149716	ORAOV1	3.531	3.3205	-0.0886763	NC	0	1
ENSG00000083093	PALB2	4.984	4.7385	-0.0728736	NC	0	1
ENSG00000143799	PARP1	125.059	92.0795	-0.441663	NC	0	1
ENSG00000130997	POLN	1.8505	1.6875	-0.133028	NC	0	1
ENSG00000149923	PPP4C	64.1405	55.8205	-0.200441	NC	0	1
ENSG00000163605	PPP4R2	26.198	29.2165	0.157327	NC	0	1
ENSG00000051180	RAD51	7.4605	12.2995	0.721255	NC	0	1
ENSG00000111247	RAD51AP1	21.6485	12.6975	-0.769723	NC	0	1
ENSG00000182185	RAD51B	4.116	3.7215	-0.145359	NC	0	1
ENSG00000108384	RAD51C	57.6745	68.4355	0.246811	NC	0	1
ENSG00000185379	RAD51D	8.2335	6.065	-0.440998	NC	0	1
ENSG00000002016	RAD52	7.3495	7.771	0.0804542	NC	0	1
ENSG00000197275	RAD54B	4.327	4.088	-0.0819719	NC	0	1
ENSG00000085999	RAD54L	21.1545	19.139	-0.144449	NC	0	1
ENSG00000101773	RBBP8	23.04	19.6925	-0.226494	NC	0	1
ENSG00000004700	RECQL	36.671	25.7975	-0.507408	NC	0	1
ENSG00000108469	RECQL5	11.474	7.3595	-0.640689	NC	0	1
ENSG00000134758	RNF138	4.834	7.63	0.658466	NC	0	1
ENSG00000132383	RPA1	51.7105	67.325	0.380685	NC	0	1
ENSG00000117748	RPA2	30.795	29.901	-0.0425024	NC	0	1
ENSG00000106399	RPA3	65.62	47.352	-0.47071	NC	0	1
ENSG00000116560	SFPQ	164.427	135.476	-0.27941	NC	0	1
ENSG00000156384	SFR1	6.6225	3.901	-0.763532	NC	0	1
ENSG00000127922	SHFM1	95.9435	83.043	-0.208327	NC	0	1
ENSG00000077463	SIRT6	9.8635	10.741	0.122957	NC	0	1
ENSG00000188827	SLX4	7.339	6.955	-0.077533	NC	0	1
ENSG00000163029	SMC6	14.7605	11.3385	-0.380512	NC	0	1
ENSG00000166848	TERF2IP	19.7865	24.825	0.327277	NC	0	1
ENSG00000160949	TONSL	50.386	60.814	0.271381	NC	0	1
ENSG00000114742	WDR48	16.739	14.529	-0.204278	NC	0	1
ENSG00000165392	WRN	12.6075	12.3185	-0.0334556	NC	0	1
ENSG00000196584	XRCC2	6.118	8.4235	0.46136	NC	0	1
ENSG00000126215	XRCC3	8.1285	6.753	-0.267461	NC	0	1
ENSG00000100811	YY1	17.658	19.334	0.130818	NC	0	1
ENSG00000072121	ZFYVE26	13.373	7.994	-0.742334	NC	0	1
ENSG00000214941	ZSWIM7	5.8685	7.0425	0.263096	NC	0	1
ENSG00000183044	ABAT	3.5795	1	-1.83976	Down	0	0
ENSG00000160179	ABCG1	5.6335	2.2525	-1.3225	Down	0	0
ENSG00000114779	ABHD14B	49.5945	24.1365	-1.03896	Down	0	0
ENSG00000158201	ABHD3	7.129	2.5865	-1.4627	Down	0	0
ENSG00000138443	ABI2	23.5945	11.5145	-1.035	Down	0	0
ENSG00000173210	ABLIM3	5.135	1.558	-1.72067	Down	0	0
ENSG00000218739	AC007390.5	23.769	10.101	-1.23458	Down	0	0
ENSG00000197813	AC011450.1	3.223	1.331	-1.27589	Down	0	0
ENSG00000111271	ACAD10	6.4905	2.421	-1.42273	Down	0	0
ENSG00000181513	ACBD4	5.4935	2.129	-1.36755	Down	0	0
ENSG00000110881	ACCN2	14.2035	6.288	-1.17557	Down	0	0
ENSG00000110455	ACCS	2.635	1.1	-1.2603	Down	0	0
ENSG00000162836	ACP6	10.447	2.0925	-2.31979	Down	0	0
ENSG00000101444	AHCY	246.777	104.083	-1.24547	Down	0	0
ENSG00000168710	AHCYL1	77.2895	28.331	-1.44789	Down	0	0
ENSG00000004455	AK2	124.039	58.2445	-1.0906	Down	0	0
ENSG00000248835	AL357673.1	4.1745	2.046	-1.0288	Down	0	0
ENSG00000148218	ALAD	9.885	3.521	-1.48926	Down	0	0
ENSG00000175548	ALG10B	3.5215	1.612	-1.12734	Down	0	0
ENSG00000182858	ALG12	9.358	3.886	-1.26791	Down	0	0
ENSG00000012779	ALOX5	14.2755	3.0515	-2.22595	Down	0	0
ENSG00000107890	ANKRD26	6.905	2.601	-1.40858	Down	0	0
ENSG00000100124	ANKRD54	15.428	6.5475	-1.23653	Down	0	0
ENSG00000047617	ANO2	11.996	5.078	-1.24022	Down	0	0
ENSG00000128383	APOBEC3A	4.9625	2.4405	-1.02389	Down	0	0
ENSG00000136044	APPL2	10.417	4.86	-1.09991	Down	0	0
ENSG00000240583	AQP1	7.9645	3.259	-1.28915	Down	0	0
ENSG00000138175	ARL3	33.978	16.741	-1.02122	Down	0	0
ENSG00000184867	ARMCX2	70.977	28.912	-1.29568	Down	0	0
ENSG00000137343	ATAT1	2.474	1	-1.30685	Down	0	0
ENSG00000159199	ATP5G1	97.857	29.2015	-1.74463	Down	0	0
ENSG00000135390	ATP5G2	302.642	139.251	-1.11992	Down	0	0
ENSG00000134146	ATPBD4	3.1605	1.192	-1.40677	Down	0	0
ENSG00000130770	ATPIF1	114.861	34.828	-1.72156	Down	0	0
ENSG00000109956	B3GAT1	2.618	1	-1.38847	Down	0	0
ENSG00000108641	B9D1	13.836	1.621	-3.09347	Down	0	0
ENSG00000076108	BAZ2A	42.2425	18.3445	-1.20335	Down	0	0
ENSG00000214413	BBIP1	10.61	2.2385	-2.24482	Down	0	0
ENSG00000125124	BBS2	14.437	4.754	-1.60256	Down	0	0
ENSG00000083123	BCKDHB	3.5155	1.72	-1.03132	Down	0	0
ENSG00000133169	BEX1	55.6735	27.0615	-1.04075	Down	0	0
ENSG00000123095	BHLHE41	39.4095	11.203	-1.81466	Down	0	0
ENSG00000135441	BLOC1S1	44.1775	21.01	-1.07224	Down	0	0
ENSG00000104081	BMF	4.747	1	-2.24702	Down	0	0
ENSG00000138696	BMPR1B	11.6345	5.17	-1.17017	Down	0	0
ENSG00000204682	C10orf114	7.7115	3.4725	-1.15104	Down	0	0
ENSG00000133678	C10orf57	8.445	3.485	-1.27694	Down	0	0
ENSG00000110200	C11orf51	11.9435	3.52	-1.76258	Down	0	0
ENSG00000242498	C15orf38	17.424	6.2345	-1.48273	Down	0	0
ENSG00000188549	C15orf52	38.03	10.9045	-1.80221	Down	0	0
ENSG00000162062	C16orf59	12.7875	5.8475	-1.12884	Down	0	0
ENSG00000154102	C16orf74	5.413	2.545	-1.08876	Down	0	0
ENSG00000168597	C17orf65	7.3605	3.0915	-1.2515	Down	0	0
ENSG00000141219	C17orf80	19.701	9.63	-1.03266	Down	0	0
ENSG00000134779	C18orf10	46.8295	17.3485	-1.43261	Down	0	0
ENSG00000229833	C19orf79	53.336	25.682	-1.05435	Down	0	0
ENSG00000182795	C1orf116	5.4785	1.093	-2.32549	Down	0	0
ENSG00000139178	C1RL	16.3605	6.734	-1.28068	Down	0	0
ENSG00000124098	C20orf108	14.2975	5.268	-1.44044	Down	0	0
ENSG00000089063	C20orf30	34.7505	14.668	-1.24436	Down	0	0
ENSG00000160221	C21orf33	34.476	14.936	-1.2068	Down	0	0
ENSG00000160298	C21orf58	6.588	2.932	-1.16796	Down	0	0
ENSG00000158435	C2orf29	31.0085	14.502	-1.09641	Down	0	0
ENSG00000163009	C2orf48	9.1695	4.052	-1.17821	Down	0	0
ENSG00000172478	C2orf54	3.5025	1	-1.80839	Down	0	0
ENSG00000168887	C2orf68	18.488	6.067	-1.60753	Down	0	0
ENSG00000179152	C3orf23	4.367	1.5545	-1.49019	Down	0	0
ENSG00000164074	C4orf29	2.739	1.3155	-1.05804	Down	0	0
ENSG00000168538	C4orf41	8.7765	3.993	-1.13617	Down	0	0
ENSG00000134986	C5orf13	23.804	11.1965	-1.08816	Down	0	0
ENSG00000204396	C6orf27	2.7335	1.148	-1.25163	Down	0	0
ENSG00000180354	C7orf41	22.3515	10.6595	-1.06823	Down	0	0
ENSG00000196557	CACNA1H	7.259	3.252	-1.15844	Down	0	0
ENSG00000130433	CACNG6	5.2755	1.8775	-1.49049	Down	0	0
ENSG00000012822	CALCOCO1	22.364	6.4355	-1.79705	Down	0	0
ENSG00000148660	CAMK2G	24.1365	11.2585	-1.1002	Down	0	0
ENSG00000166734	CASC4	24.2305	10.1555	-1.25456	Down	0	0
ENSG00000103021	CCDC113	2.533	1.197	-1.08142	Down	0	0
ENSG00000205212	CCDC144NL	32.427	12.435	-1.38279	Down	0	0
ENSG00000130783	CCDC62	3.317	1.155	-1.52199	Down	0	0
ENSG00000142039	CCDC97	14.02	6.64	-1.07823	Down	0	0
ENSG00000113328	CCNG1	77.601	31.7015	-1.29152	Down	0	0
ENSG00000134061	CD180	3.416	1.6885	-1.01657	Down	0	0
ENSG00000140326	CDAN1	5.69	2.2825	-1.31781	Down	0	0
ENSG00000164649	CDCA7L	53.388	23.083	-1.20968	Down	0	0
ENSG00000123374	CDK2	43.067	19.37	-1.15276	Down	0	0
ENSG00000123219	CENPK	15.9445	6.095	-1.38736	Down	0	0
ENSG00000114107	CEP70	12.537	4.8805	-1.36109	Down	0	0
ENSG00000143375	CGN	13.2925	5.332	-1.31786	Down	0	0
ENSG00000138028	CGREF1	5.271	2.1615	-1.28604	Down	0	0
ENSG00000105270	CLIP3	26.5265	9.694	-1.45227	Down	0	0
ENSG00000074201	CLNS1A	53.728	25.732	-1.06211	Down	0	0
ENSG00000162368	CMPK1	57.0495	27.922	-1.03081	Down	0	0
ENSG00000089505	CMTM1	3.92	1.6575	-1.24184	Down	0	0
ENSG00000142675	CNKSR1	3.5135	1.1855	-1.56741	Down	0	0
ENSG00000152910	CNTNAP4	2.2655	1	-1.17983	Down	0	0
ENSG00000164597	COG5	15.329	6.5645	-1.22351	Down	0	0
ENSG00000111799	COL12A1	60.77	27.129	-1.16352	Down	0	0
ENSG00000188153	COL4A5	2.482	1.2175	-1.02758	Down	0	0
ENSG00000144810	COL8A1	2.097	1	-1.06833	Down	0	0
ENSG00000148444	COMMD3	33.828	6.315	-2.42136	Down	0	0
ENSG00000110442	COMMD9	20.9335	10.007	-1.0648	Down	0	0
ENSG00000121022	COPS5	45.3325	18.598	-1.2854	Down	0	0
ENSG00000166260	COX11	14.434	6.6665	-1.11447	Down	0	0
ENSG00000143162	CREG1	34.6275	12.272	-1.49655	Down	0	0
ENSG00000116791	CRYZ	16.1195	8.0135	-1.0083	Down	0	0
ENSG00000172346	CSDC2	30.6305	14.49	-1.07991	Down	0	0
ENSG00000175183	CSRP2	18.798	7.3065	-1.36333	Down	0	0
ENSG00000129170	CSRP3	12.6625	2.8425	-2.15533	Down	0	0
ENSG00000136943	CTSL2	21.173	7.0205	-1.59258	Down	0	0
ENSG00000145824	CXCL14	35.5455	13.094	-1.44076	Down	0	0
ENSG00000168772	CXXC4	3.3695	1.2055	-1.4829	Down	0	0
ENSG00000215883	CYB5RL	3.651	1.529	-1.2557	Down	0	0
ENSG00000178206	CYP4F31P	25.7915	12.6265	-1.03044	Down	0	0
ENSG00000100897	DCAF11	11.4365	4.6785	-1.28953	Down	0	0
ENSG00000248472	DDX11L9	5.762	2.1915	-1.39465	Down	0	0
ENSG00000118197	DDX59	5.3455	2.445	-1.12849	Down	0	0
ENSG00000105928	DFNA5	25.302	11.886	-1.08999	Down	0	0
ENSG00000228716	DHFR	29.31	8.856	-1.72667	Down	0	0
ENSG00000178700	DHFRL1	5.0875	2.2725	-1.16268	Down	0	0
ENSG00000100867	DHRS2	556.677	207.123	-1.42636	Down	0	0
ENSG00000101452	DHX35	9.9015	4.6495	-1.09057	Down	0	0
ENSG00000135924	DNAJB2	56.162	24.6155	-1.19003	Down	0	0
ENSG00000013563	DNASE1L1	10.642	3.315	-1.68269	Down	0	0
ENSG00000179085	DPM3	23.716	9.866	-1.26532	Down	0	0
ENSG00000163530	DPPA2	4.1935	1.506	-1.47743	Down	0	0
ENSG00000105865	DUS4L	4.054	1.987	-1.02875	Down	0	0
ENSG00000112679	DUSP22	8.818	3.574	-1.30291	Down	0	0
ENSG00000138036	DYNC2LI1	10.305	4.781	-1.10796	Down	0	0
ENSG00000146425	DYNLT1	87.911	35.097	-1.3247	Down	0	0
ENSG00000198919	DZIP3	11.475	5.293	-1.11634	Down	0	0
ENSG00000093144	ECHDC1	26.867	7.671	-1.80835	Down	0	0
ENSG00000127129	EDN2	3.9885	1.2095	-1.72144	Down	0	0
ENSG00000143486	EIF2D	31.619	12.0065	-1.39698	Down	0	0
ENSG00000148730	EIF4EBP2	13.6945	6.194	-1.14465	Down	0	0
ENSG00000186998	EMID1	2.3345	1	-1.22311	Down	0	0
ENSG00000112796	ENPP5	3.075	1	-1.62059	Down	0	0
ENSG00000187097	ENTPD5	5.7555	2.064	-1.4795	Down	0	0
ENSG00000159023	EPB41	17.371	8.3425	-1.05813	Down	0	0
ENSG00000119888	EPCAM	14.915	5.699	-1.38798	Down	0	0
ENSG00000120915	EPHX2	4.655	1	-2.21878	Down	0	0
ENSG00000164307	ERAP1	8.2895	3.0115	-1.4608	Down	0	0
ENSG00000139684	ESD	65.078	24.948	-1.38325	Down	0	0
ENSG00000108799	EZH1	5.907	2.1895	-1.43182	Down	0	0
ENSG00000165591	FAAH2	4.5015	1.809	-1.31521	Down	0	0
ENSG00000149485	FADS1	86.1615	28.923	-1.57483	Down	0	0
ENSG00000115042	FAHD2A	5.2245	2.215	-1.23799	Down	0	0
ENSG00000144199	FAHD2B	5.942	2.067	-1.52341	Down	0	0
ENSG00000158234	FAIM	5.8075	2.522	-1.20335	Down	0	0
ENSG00000205670	FAM165B	2.537	1	-1.34312	Down	0	0
ENSG00000054965	FAM168A	20.4885	8.3135	-1.30129	Down	0	0
ENSG00000143409	FAM63A	6.558	2.69	-1.28565	Down	0	0
ENSG00000153558	FBXL2	3.5755	1.704	-1.06922	Down	0	0
ENSG00000161958	FGF11	10.0135	4.2565	-1.23421	Down	0	0
ENSG00000254685	FPGT	4.3475	1.856	-1.22799	Down	0	0
ENSG00000137726	FXYD6	17.7145	7.4005	-1.25924	Down	0	0
ENSG00000034713	GABARAPL2	68.8385	22.026	-1.64401	Down	0	0
ENSG00000178234	GALNT11	6.377	2.7985	-1.18822	Down	0	0
ENSG00000100626	GALNTL1	9.6125	4.6565	-1.04567	Down	0	0
ENSG00000131386	GALNTL2	3.026	1.3365	-1.17895	Down	0	0
ENSG00000146729	GBAS	46.88	21.575	-1.11961	Down	0	0
ENSG00000187210	GCNT1	5.913	2.533	-1.22304	Down	0	0
ENSG00000175066	GK5	4.506	2.186	-1.04355	Down	0	0
ENSG00000165113	GKAP1	6.695	2.506	-1.4177	Down	0	0
ENSG00000111087	GLI1	7.172	2.849	-1.33192	Down	0	0
ENSG00000088053	GP6	4.268	1.917	-1.15471	Down	0	0
ENSG00000100983	GSS	45.239	21.318	-1.08549	Down	0	0
ENSG00000184674	GSTT1	26.7025	4.8625	-2.4572	Down	0	0
ENSG00000077809	GTF2I	94.042	26.3045	-1.838	Down	0	0
ENSG00000152402	GUCY1A2	8.73	3.999	-1.12634	Down	0	0
ENSG00000143630	HCN3	2.0605	1	-1.04299	Down	0	0
ENSG00000143321	HDGF	158.585	55.1145	-1.52475	Down	0	0
ENSG00000138642	HERC6	3.004	1.1605	-1.37214	Down	0	0
ENSG00000213614	HEXA	49.557	22.104	-1.16478	Down	0	0
ENSG00000198130	HIBCH	12.304	4.7915	-1.36058	Down	0	0
ENSG00000071794	HLTF	22.7285	11.1475	-1.02778	Down	0	0
ENSG00000117305	HMGCL	10.979	3.233	-1.7638	Down	0	0
ENSG00000118418	HMGN3	47.388	11.682	-2.02023	Down	0	0
ENSG00000169045	HNRNPH1	127.798	50.0755	-1.35169	Down	0	0
ENSG00000215271	HOMEZ	2.4455	1	-1.29013	Down	0	0
ENSG00000116983	HPCAL4	2.669	1.112	-1.26314	Down	0	0
ENSG00000160207	HSF2BP	3.5925	1.6075	-1.16017	Down	0	0
ENSG00000165948	IFI27L1	4.5985	1.664	-1.46651	Down	0	0
ENSG00000109083	IFT20	10.3315	3.5045	-1.55977	Down	0	0
ENSG00000096872	IFT74	16.4195	6.9505	-1.24022	Down	0	0
ENSG00000073792	IGF2BP2	28.848	13.327	-1.11412	Down	0	0
ENSG00000115461	IGFBP5	139.251	42.876	-1.69945	Down	0	0
ENSG00000030419	IKZF2	3.979	1.414	-1.49262	Down	0	0
ENSG00000150782	IL18	141.341	65.7935	-1.10316	Down	0	0
ENSG00000142677	IL22RA1	2.9435	1	-1.55753	Down	0	0
ENSG00000141401	IMPA2	11.573	3.2545	-1.83026	Down	0	0
ENSG00000197429	IPP	8.068	2.9535	-1.44979	Down	0	0
ENSG00000184216	IRAK1	164.044	70.6045	-1.21626	Down	0	0
ENSG00000259207	ITGB3	3.505	1	-1.80941	Down	0	0
ENSG00000142856	ITGB3BP	18.767	4.449	-2.07665	Down	0	0
ENSG00000131398	KCNC3	5.717	2.3385	-1.28967	Down	0	0
ENSG00000185774	KCNIP4	2.924	1	-1.54794	Down	0	0
ENSG00000165097	KDM1B	5.757	2.097	-1.45699	Down	0	0
ENSG00000120733	KDM3B	19.981	8.882	-1.16967	Down	0	0
ENSG00000166803	KIAA0101	98.1485	47.4995	-1.04705	Down	0	0
ENSG00000081791	KIAA0141	8.179	3.6435	-1.1666	Down	0	0
ENSG00000162522	KIAA1522	68.276	27.505	-1.31168	Down	0	0
ENSG00000167702	KIFC2	12.082	5.7865	-1.0621	Down	0	0
ENSG00000137171	KLC4	12.146	5.4155	-1.16531	Down	0	0
ENSG00000001631	KRIT1	9.9775	3.929	-1.34452	Down	0	0
ENSG00000186832	KRT16	2.8045	1	-1.48774	Down	0	0
ENSG00000198910	L1CAM	73.8265	29.6875	-1.31428	Down	0	0
ENSG00000147592	LACTB2	9.49	4.0975	-1.21166	Down	0	0
ENSG00000174720	LARP7	21.7685	6.312	-1.78607	Down	0	0
ENSG00000086730	LAT2	7.2615	3.3445	-1.11848	Down	0	0
ENSG00000136167	LCP1	2.9685	1.277	-1.21698	Down	0	0
ENSG00000198728	LDB1	42.813	19.4145	-1.14091	Down	0	0
ENSG00000050426	LETMD1	22.956	8.6515	-1.40785	Down	0	0
ENSG00000121897	LIAS	10.205	3.6225	-1.49422	Down	0	0
ENSG00000071282	LMCD1	39.4655	16.5745	-1.25163	Down	0	0
ENSG00000138131	LOXL4	91.59	44.245	-1.04968	Down	0	0
ENSG00000197324	LRP10	25.616	9.562	-1.42166	Down	0	0
ENSG00000133739	LRRCC1	13.938	6.468	-1.10763	Down	0	0
ENSG00000108848	LUC7L3	84.184	34.5165	-1.28626	Down	0	0
ENSG00000205707	LYRM5	6.325	2.35	-1.4284	Down	0	0
ENSG00000078018	MAP2	2.91	1.0465	-1.47545	Down	0	0
ENSG00000135525	MAP7	4.267	1	-2.09322	Down	0	0
ENSG00000088888	MAVS	15.2735	7.268	-1.0714	Down	0	0
ENSG00000138382	METTL5	26.0345	12.745	-1.03049	Down	0	0
ENSG00000140545	MFGE8	124.584	59.704	-1.06122	Down	0	0
ENSG00000123342	MMP19	4.713	1.824	-1.36954	Down	0	0
ENSG00000138587	MNS1	9.8815	4.0725	-1.27882	Down	0	0
ENSG00000103152	MPG	32.723	15.163	-1.10975	Down	0	0
ENSG00000116221	MRPL37	99.071	40.5975	-1.28707	Down	0	0
ENSG00000174099	MSRB3	10.899	5.2385	-1.05697	Down	0	0
ENSG00000120832	MTERFD3	2.624	1.2695	-1.04751	Down	0	0
ENSG00000213347	MXD3	11.2205	2.821	-1.99186	Down	0	0
ENSG00000065534	MYLK	14.3275	4.321	-1.72935	Down	0	0
ENSG00000176658	MYO1D	18.018	8.0095	-1.16965	Down	0	0
ENSG00000172890	NADSYN1	18.281	8.5895	-1.0897	Down	0	0
ENSG00000101079	NDRG3	25.3915	10.105	-1.32928	Down	0	0
ENSG00000166507	NDST2	10.652	4.644	-1.19768	Down	0	0
ENSG00000184613	NELL2	7.895	2.302	-1.77805	Down	0	0
ENSG00000132688	NES	40.5975	16.1585	-1.3291	Down	0	0
ENSG00000101004	NINL	10.9595	4.4485	-1.30079	Down	0	0
ENSG00000147140	NONO	331.682	145.778	-1.18603	Down	0	0
ENSG00000135838	NPL	3.6275	1.2595	-1.52612	Down	0	0
ENSG00000185189	NRBP2	13.8975	3.107	-2.16123	Down	0	0
ENSG00000166321	NUDT13	4.3635	1.19	-1.87452	Down	0	0
ENSG00000165609	NUDT5	60.085	18.075	-1.73301	Down	0	0
ENSG00000120253	NUP43	24.371	9.3955	-1.37512	Down	0	0
ENSG00000099330	OCEL1	3.6325	1.786	-1.02423	Down	0	0
ENSG00000114026	OGG1	15.5545	5.95	-1.38637	Down	0	0
ENSG00000162600	OMA1	6.5445	2.998	-1.12628	Down	0	0
ENSG00000175938	ORAI3	5.986	2.2495	-1.41199	Down	0	0
ENSG00000144645	OSBPL10	48.2925	21.063	-1.19709	Down	0	0
ENSG00000083720	OXCT1	38.2395	18.036	-1.08418	Down	0	0
ENSG00000101104	PABPC1L	17.9325	7.426	-1.27192	Down	0	0
ENSG00000100836	PABPN1	34.3425	9.5365	-1.84846	Down	0	0
ENSG00000079462	PAFAH1B3	62.774	29.96	-1.06713	Down	0	0
ENSG00000163346	PBXIP1	14.979	7.2375	-1.04938	Down	0	0
ENSG00000106244	PDAP1	72.669	27.8075	-1.38587	Down	0	0
ENSG00000156973	PDE6D	6.4655	1.2745	-2.34283	Down	0	0
ENSG00000160191	PDE9A	2.0765	1	-1.05415	Down	0	0
ENSG00000123836	PFKFB2	11.096	5.364	-1.04866	Down	0	0
ENSG00000070087	PFN2	96.409	34.89	-1.46635	Down	0	0
ENSG00000056487	PHF21B	2.2825	1	-1.19061	Down	0	0
ENSG00000156531	PHF6	13.4605	5.2245	-1.36537	Down	0	0
ENSG00000131788	PIAS3	21.0855	9.3575	-1.17206	Down	0	0
ENSG00000060642	PIGV	5.903	1	-2.56145	Down	0	0
ENSG00000102309	PIN4	13.2825	4.785	-1.47294	Down	0	0
ENSG00000186088	PION	2.562	1.051	-1.28551	Down	0	0
ENSG00000087842	PIR	7.102	3.015	-1.23607	Down	0	0
ENSG00000091622	PITPNM3	3.4995	1.586	-1.14176	Down	0	0
ENSG00000118762	PKD2	7.3525	3.267	-1.17027	Down	0	0
ENSG00000138193	PLCE1	19.028	7.227	-1.39666	Down	0	0
ENSG00000021300	PLEKHB1	13.0855	3.3885	-1.94925	Down	0	0
ENSG00000054690	PLEKHH1	7.3145	2.5385	-1.52678	Down	0	0
ENSG00000105819	PMPCB	60.3545	28.512	-1.08189	Down	0	0
ENSG00000014138	POLA2	21.074	8.965	-1.23309	Down	0	0
ENSG00000101751	POLI	3.924	1.9205	-1.03084	Down	0	0
ENSG00000105854	PON2	43.7985	20.8565	-1.07038	Down	0	0
ENSG00000168938	PPIC	40.6985	16.283	-1.32161	Down	0	0
ENSG00000100023	PPIL2	23.2135	11.21	-1.05018	Down	0	0
ENSG00000143224	PPOX	6.658	2.095	-1.66814	Down	0	0
ENSG00000104881	PPP1R13L	39.0225	13.6135	-1.51927	Down	0	0
ENSG00000100239	PPP6R2	17.1595	8.5485	-1.00526	Down	0	0
ENSG00000131238	PPT1	95.1755	45.013	-1.08025	Down	0	0
ENSG00000243279	PRAF2	26.066	9.739	-1.42032	Down	0	0
ENSG00000167815	PRDX2	120.496	28.0305	-2.10392	Down	0	0
ENSG00000154229	PRKCA	46.678	21.0995	-1.14553	Down	0	0
ENSG00000099256	PRTFDC1	8.8695	3.9885	-1.15301	Down	0	0
ENSG00000108294	PSMB3	185.225	82.7445	-1.16254	Down	0	0
ENSG00000128789	PSMG2	59.5575	19.998	-1.57443	Down	0	0
ENSG00000124212	PTGIS	2.4845	1	-1.31296	Down	0	0
ENSG00000140043	PTGR2	5.234	2.5185	-1.05535	Down	0	0
ENSG00000184489	PTP4A3	36.646	11.3655	-1.68899	Down	0	0
ENSG00000165996	PTPLA	8.2725	3.221	-1.36081	Down	0	0
ENSG00000176894	PXMP2	23.2245	8.54	-1.44334	Down	0	0
ENSG00000172053	QARS	127.437	58.6625	-1.11927	Down	0	0
ENSG00000131242	RAB11FIP4	17.694	6.042	-1.55016	Down	0	0
ENSG00000108961	RANGRF	15.6465	6.632	-1.23832	Down	0	0
ENSG00000107551	RASSF4	19.08	5.095	-1.90491	Down	0	0
ENSG00000162521	RBBP4	122.915	51.946	-1.24257	Down	0	0
ENSG00000103479	RBL2	25.129	6.971	-1.84992	Down	0	0
ENSG00000143390	RFX5	26.249	9.4705	-1.47075	Down	0	0
ENSG00000164292	RHOBTB3	31.886	12.653	-1.33344	Down	0	0
ENSG00000119729	RHOQ	60.814	29.463	-1.0455	Down	0	0
ENSG00000172922	RNASEH2C	18.06	4.786	-1.91591	Down	0	0
ENSG00000120925	RNF170	2.815	1.2875	-1.12856	Down	0	0
ENSG00000108375	RNF43	11.772	4.2845	-1.45816	Down	0	0
ENSG00000189050	RNFT1	28.4575	12.1885	-1.22329	Down	0	0
ENSG00000135119	RNFT2	4.8035	1.7795	-1.43261	Down	0	0
ENSG00000088899	RP5-1187M17.10	6.67	2.7745	-1.26546	Down	0	0
ENSG00000185088	RPS27L	158.343	76.8495	-1.04294	Down	0	0
ENSG00000182552	RWDD4	4.9745	2.3715	-1.06875	Down	0	0
ENSG00000181433	SAGE1	9.282	1.614	-2.5238	Down	0	0
ENSG00000188322	SBK1	2.5945	1.103	-1.23402	Down	0	0
ENSG00000136155	SCEL	8.8435	2.3545	-1.9092	Down	0	0
ENSG00000141295	SCRN2	21.121	7.332	-1.5264	Down	0	0
ENSG00000075826	SEC31B	3.282	1.5645	-1.06887	Down	0	0
ENSG00000065665	SEC61A2	10.7035	4.1085	-1.3814	Down	0	0
ENSG00000187742	SECISBP2	11.9535	5.4935	-1.12164	Down	0	0
ENSG00000091490	SEL1L3	27.5225	11.1765	-1.30014	Down	0	0
ENSG00000075223	SEMA3C	14.7705	5.7055	-1.37229	Down	0	0
ENSG00000161956	SENP3	37.5485	16.182	-1.21437	Down	0	0
ENSG00000162430	SEPN1	57.505	20.8235	-1.46547	Down	0	0
ENSG00000125354	SEPT6	11.948	5.665	-1.07662	Down	0	0
ENSG00000021355	SERPINB1	13.179	6.2175	-1.08383	Down	0	0
ENSG00000149212	SESN3	11.0445	3.273	-1.75464	Down	0	0
ENSG00000131171	SH3BGRL	38.946	9.9125	-1.97415	Down	0	0
ENSG00000124523	SIRT5	4.044	1.8125	-1.1578	Down	0	0
ENSG00000113504	SLC12A7	69.645	29.639	-1.23252	Down	0	0
ENSG00000110628	SLC22A18	4.601	1.42	-1.69606	Down	0	0
ENSG00000077713	SLC25A43	6.214	1.937	-1.6817	Down	0	0
ENSG00000133460	SLC2A11	3.0545	1.2145	-1.33057	Down	0	0
ENSG00000146411	SLC2A12	19.999	7.4115	-1.43209	Down	0	0
ENSG00000080189	SLC35C2	37.328	18.281	-1.02991	Down	0	0
ENSG00000215790	SLC35E2	2.244	1	-1.16607	Down	0	0
ENSG00000189339	SLC35E2B	12.539	5.4875	-1.1922	Down	0	0
ENSG00000115084	SLC35F5	20.2825	9.9235	-1.03131	Down	0	0
ENSG00000143036	SLC44A3	4.6495	2.2065	-1.07532	Down	0	0
ENSG00000139508	SLC46A3	2.0185	1	-1.01328	Down	0	0
ENSG00000050438	SLC4A8	2.0665	1	-1.04719	Down	0	0
ENSG00000063127	SLC6A16	3.082	1.4635	-1.07444	Down	0	0
ENSG00000166750	SLFN5	10.081	4.423	-1.18854	Down	0	0
ENSG00000119705	SLIRP	57.6595	23.985	-1.26543	Down	0	0
ENSG00000105771	SMG9	29.069	14.12	-1.04174	Down	0	0
ENSG00000198732	SMOC1	38.246	19.053	-1.00529	Down	0	0
ENSG00000132639	SNAP25	3.431	1	-1.77863	Down	0	0
ENSG00000028528	SNX1	38.5795	18.255	-1.07954	Down	0	0
ENSG00000185338	SOCS1	4.9395	1.6765	-1.55891	Down	0	0
ENSG00000095637	SORBS1	2.6235	1.036	-1.34047	Down	0	0
ENSG00000171243	SOSTDC1	2.796	1.2475	-1.16432	Down	0	0
ENSG00000042317	SPATA7	3.583	1.4545	-1.30064	Down	0	0
ENSG00000161888	SPC24	14.392	7.1105	-1.01724	Down	0	0
ENSG00000017373	SRCIN1	2.173	1	-1.11969	Down	0	0
ENSG00000128039	SRD5A3	2.555	1.118	-1.1924	Down	0	0
ENSG00000160075	SSU72	41.973	18.1095	-1.21271	Down	0	0
ENSG00000170581	STAT2	16.7985	6.619	-1.34365	Down	0	0
ENSG00000164647	STEAP1	3.3655	1.578	-1.09272	Down	0	0
ENSG00000115107	STEAP3	84.045	30.461	-1.4642	Down	0	0
ENSG00000164744	SUN3	39.5925	15.523	-1.35082	Down	0	0
ENSG00000171772	SYCE1	8.2805	3.6805	-1.16982	Down	0	0
ENSG00000054654	SYNE2	12.1815	4.407	-1.46682	Down	0	0
ENSG00000103528	SYT17	3.178	1.4275	-1.15463	Down	0	0
ENSG00000100324	TAB1	14.903	6.63	-1.16852	Down	0	0
ENSG00000064995	TAF11	25.757	12.1645	-1.08229	Down	0	0
ENSG00000085231	TAF9	54.369	27.138	-1.00247	Down	0	0
ENSG00000184905	TCEAL2	6.8485	2.7075	-1.33883	Down	0	0
ENSG00000196507	TCEAL3	4.316	1.1495	-1.90869	Down	0	0
ENSG00000145022	TCTA	9.561	4.0625	-1.23479	Down	0	0
ENSG00000151575	TEX9	3.2865	1.585	-1.05207	Down	0	0
ENSG00000134291	TMEM106C	154.599	59.4165	-1.3796	Down	0	0
ENSG00000161558	TMEM143	4.2175	1.151	-1.8735	Down	0	0
ENSG00000168890	TMEM150A	3.428	1.3565	-1.33748	Down	0	0
ENSG00000149932	TMEM219	30.511	12.8735	-1.24493	Down	0	0
ENSG00000165782	TMEM55B	17.7125	7.148	-1.30916	Down	0	0
ENSG00000159596	TMEM69	22.8085	8.544	-1.41659	Down	0	0
ENSG00000158164	TMSB15A	48.7135	21.0495	-1.21054	Down	0	0
ENSG00000105048	TNNT1	183.78	87.397	-1.07232	Down	0	0
ENSG00000140416	TPM1	184.636	32.645	-2.49975	Down	0	0
ENSG00000166340	TPP1	36.6195	12.679	-1.53017	Down	0	0
ENSG00000170638	TRABD	37.885	18.4915	-1.03476	Down	0	0
ENSG00000182400	TRAPPC6B	4.135	2.029	-1.02712	Down	0	0
ENSG00000132256	TRIM5	21.197	6.615	-1.68005	Down	0	0
ENSG00000166436	TRIM66	4.057	1.9075	-1.08873	Down	0	0
ENSG00000167333	TRIM68	7.4495	2.811	-1.40606	Down	0	0
ENSG00000071539	TRIP13	29.463	10.83	-1.44387	Down	0	0
ENSG00000171103	TRMT61B	13.7385	5.438	-1.33708	Down	0	0
ENSG00000104321	TRPA1	3.4175	1.5525	-1.13835	Down	0	0
ENSG00000196689	TRPV1	3.342	1.349	-1.30882	Down	0	0
ENSG00000135452	TSPAN31	11.5815	3.5335	-1.71265	Down	0	0
ENSG00000163728	TTC14	11.166	5.1765	-1.10906	Down	0	0
ENSG00000115282	TTC31	10.8435	5.244	-1.04809	Down	0	0
ENSG00000133985	TTC9	2.722	1.1695	-1.21878	Down	0	0
ENSG00000167614	TTYH1	20.4985	9.648	-1.08722	Down	0	0
ENSG00000014123	UFL1	8.8055	3.6665	-1.264	Down	0	0
ENSG00000109775	UFSP2	12.1055	5.8285	-1.05447	Down	0	0
ENSG00000167118	URM1	36.375	10.0715	-1.85267	Down	0	0
ENSG00000158773	USF1	18.002	7.6635	-1.23208	Down	0	0
ENSG00000103043	VAC14	19.6305	8.304	-1.24122	Down	0	0
ENSG00000136631	VPS45	17.697	8.182	-1.11298	Down	0	0
ENSG00000158195	WASF2	41.4885	18.7165	-1.1484	Down	0	0
ENSG00000239779	WBP1	2.103	1	-1.07245	Down	0	0
ENSG00000142784	WDTC1	15.669	6.782	-1.20813	Down	0	0
ENSG00000085741	WNT11	6.675	2.2775	-1.55132	Down	0	0
ENSG00000115596	WNT6	6.656	2.347	-1.50384	Down	0	0
ENSG00000154767	XPC	26.6915	9.015	-1.56598	Down	0	0
ENSG00000144161	ZC3H8	14.0905	5.3615	-1.39401	Down	0	0
ENSG00000204160	ZDHHC18	16.5745	7.781	-1.09094	Down	0	0
ENSG00000133858	ZFC3H1	10.7265	5.0625	-1.08326	Down	0	0
ENSG00000147394	ZNF185	20.8255	9.6735	-1.10624	Down	0	0
ENSG00000089335	ZNF302	9.477	3.5925	-1.39944	Down	0	0
ENSG00000130684	ZNF337	7.0255	2.945	-1.25433	Down	0	0
ENSG00000169131	ZNF354A	2.9095	1.208	-1.26815	Down	0	0
ENSG00000144026	ZNF514	5.476	2.488	-1.13814	Down	0	0
ENSG00000179195	ZNF664	52.8165	24.351	-1.11701	Down	0	0
ENSG00000174442	ZWILCH	36.524	15.737	-1.21468	Down	0	0
ENSG00000121410	A1BG	4.606	5.911	0.359888	NC	0	0
ENSG00000094914	AAAS	35.856	25.7435	-0.478006	NC	0	0
ENSG00000081760	AACS	25.0425	38.737	0.629334	NC	0	0
ENSG00000109576	AADAT	6.5045	3.8555	-0.75452	NC	0	0
ENSG00000103591	AAGAB	43.134	32.478	-0.409363	NC	0	0
ENSG00000115977	AAK1	13.988	11.9105	-0.231956	NC	0	0
ENSG00000127837	AAMP	72.494	72.9105	0.008265	NC	0	0
ENSG00000090861	AARS	96.166	85.3955	-0.171367	NC	0	0
ENSG00000124608	AARS2	10.294	19.855	0.947699	NC	0	0
ENSG00000108825	AARSD1	17.6455	19.071	0.11208	NC	0	0
ENSG00000157426	AASDH	6.9935	5.264	-0.409855	NC	0	0
ENSG00000149313	AASDHPPT	25.714	34.0915	0.406858	NC	0	0
ENSG00000008311	AASS	5.549	7.377	0.410806	NC	0	0
ENSG00000108270	AATF	72.2005	101.641	0.493402	NC	0	0
ENSG00000165029	ABCA1	1	1	0	NC	0	0
ENSG00000179869	ABCA13	1.294	1.132	-0.192964	NC	0	0
ENSG00000107331	ABCA2	8.754	9.105	0.0567166	NC	0	0
ENSG00000167972	ABCA3	3.513	5.408	0.622392	NC	0	0
ENSG00000198691	ABCA4	1	1	0	NC	0	0
ENSG00000154265	ABCA5	1.295	1.2345	-0.0690253	NC	0	0
ENSG00000064687	ABCA7	1.9185	1.512	-0.343521	NC	0	0
ENSG00000154258	ABCA9	1	1	0	NC	0	0
ENSG00000085563	ABCB1	5.8335	6.425	0.139335	NC	0	0
ENSG00000135776	ABCB10	10.3825	10.408	0.003539	NC	0	0
ENSG00000005471	ABCB4	2.437	2.069	-0.236173	NC	0	0
ENSG00000004846	ABCB5	1	1	0	NC	0	0
ENSG00000115657	ABCB6	1.026	2.059	1.00491	NC	0	0
ENSG00000131269	ABCB7	27.3835	22.4	-0.289808	NC	0	0
ENSG00000197150	ABCB8	6.2635	6.446	0.0414351	NC	0	0
ENSG00000150967	ABCB9	10.408	5.9995	-0.794779	NC	0	0
ENSG00000103222	ABCC1	11.7835	17.835	0.597943	NC	0	0
ENSG00000124574	ABCC10	4.0525	3.7865	-0.0979473	NC	0	0
ENSG00000023839	ABCC2	1	1	0	NC	0	0
ENSG00000108846	ABCC3	4.005	2.7915	-0.520762	NC	0	0
ENSG00000125257	ABCC4	9.779	13.005	0.411308	NC	0	0
ENSG00000114770	ABCC5	8.091	9.1165	0.172162	NC	0	0
ENSG00000101986	ABCD1	4.0195	3.166	-0.344355	NC	0	0
ENSG00000117528	ABCD3	36.542	31.4435	-0.216794	NC	0	0
ENSG00000119688	ABCD4	11.7565	5.9625	-0.979469	NC	0	0
ENSG00000164163	ABCE1	47.0175	42.789	-0.135958	NC	0	0
ENSG00000204574	ABCF1	66.436	94.744	0.512069	NC	0	0
ENSG00000033050	ABCF2	18.2635	26.462	0.534959	NC	0	0
ENSG00000161204	ABCF3	19.334	20.6935	0.0980375	NC	0	0
ENSG00000172350	ABCG4	1	1	0	NC	0	0
ENSG00000144827	ABHD10	14.4105	16.1235	0.162045	NC	0	0
ENSG00000106077	ABHD11	8.473	11.244	0.408211	NC	0	0
ENSG00000100997	ABHD12	22.699	19.6125	-0.210855	NC	0	0
ENSG00000139826	ABHD13	3.629	4.601	0.342375	NC	0	0
ENSG00000168792	ABHD15	5.1025	6.4765	0.34401	NC	0	0
ENSG00000204427	ABHD16A	14.3655	14.5895	0.0223222	NC	0	0
ENSG00000183260	ABHD16B	2.9105	2.648	-0.136364	NC	0	0
ENSG00000140526	ABHD2	11.9755	14.389	0.26488	NC	0	0
ENSG00000100439	ABHD4	23.025	21.8775	-0.0737533	NC	0	0
ENSG00000011198	ABHD5	11.926	11.2345	-0.0861743	NC	0	0
ENSG00000163686	ABHD6	4.037	6.539	0.695786	NC	0	0
ENSG00000127220	ABHD8	10.446	11.5825	0.148996	NC	0	0
ENSG00000136754	ABI1	23.186	20.6735	-0.165471	NC	0	0
ENSG00000108798	ABI3	2.136	3.9085	0.871703	NC	0	0
ENSG00000143322	ABL2	21.931	32.2345	0.555634	NC	0	0
ENSG00000159842	ABR	31.6725	21.094	-0.586398	NC	0	0
ENSG00000146109	ABT1	9.572	15.3085	0.677441	NC	0	0
ENSG00000114626	ABTB1	9.7235	9.929	0.0301727	NC	0	0
ENSG00000166016	ABTB2	1	1.4415	0.527571	NC	0	0
ENSG00000251369	AC003682.1	4.9615	3.7625	-0.399085	NC	0	0
ENSG00000215099	AC004148.1	3.278	2.1905	-0.581556	NC	0	0
ENSG00000224113	AC004223.1	9.435	10.7205	0.184278	NC	0	0
ENSG00000226593	AC004258.1	16.937	26.223	0.630654	NC	0	0
ENSG00000005189	AC004381.6	4.3845	2.3745	-0.884789	NC	0	0
ENSG00000005206	AC004410.1	5.293	5.1365	-0.0433	NC	0	0
ENSG00000166770	AC004696.1	5.9255	7.313	0.303526	NC	0	0
ENSG00000213888	AC005003.1	3.1675	3.0675	-0.0462813	NC	0	0
ENSG00000233404	AC005035.1	5.198	4.297	-0.274627	NC	0	0
ENSG00000249034	AC005609.17	1	1	0	NC	0	0
ENSG00000167524	AC005726.6	5.0485	4.874	-0.0507485	NC	0	0
ENSG00000219545	AC006465.3	18.2305	17.214	-0.0827718	NC	0	0
ENSG00000115128	AC008073.5	120.779	161.536	0.419482	NC	0	0
ENSG00000233828	AC008394.1	1.7255	1.666	-0.0506261	NC	0	0
ENSG00000214331	AC009053.1	2.487	2.959	0.250703	NC	0	0
ENSG00000205534	AC009086.1	2.8975	5.0645	0.805611	NC	0	0
ENSG00000205014	AC009113.1	1	1.6765	0.745452	NC	0	0
ENSG00000183248	AC010336.1	3.6635	4.427	0.273107	NC	0	0
ENSG00000206082	AC010507.1	20.4685	14.8695	-0.461049	NC	0	0
ENSG00000205047	AC010536.1	4.7415	6.746	0.508689	NC	0	0
ENSG00000226180	AC010536.2	2.0035	2.84	0.503368	NC	0	0
ENSG00000212998	AC010834.1	3.672	6.4815	0.819762	NC	0	0
ENSG00000183760	AC011443.1	1.0605	1	-0.0847446	NC	0	0
ENSG00000167674	AC011498.1	42.4375	36.4165	-0.220747	NC	0	0
ENSG00000232098	AC012313.1	43.6585	42.955	-0.0234365	NC	0	0
ENSG00000224543	AC012318.1	53.9	53.884	-0.000428322	NC	0	0
ENSG00000187446	AC012652.1	38.045	31.708	-0.26286	NC	0	0
ENSG00000091436	AC013461.1	13.9725	17.4635	0.321753	NC	0	0
ENSG00000229377	AC016757.1	2.605	3.893	0.579599	NC	0	0
ENSG00000204282	AC021593.1	1.6465	2.6785	0.702023	NC	0	0
ENSG00000196355	AC021860.1	12.039	10.374	-0.214743	NC	0	0
ENSG00000166503	AC024270.1	33.0905	35.067	0.0836969	NC	0	0
ENSG00000105520	AC024575.1	9.354	4.686	-0.997226	NC	0	0
ENSG00000173295	AC068020.1	1.2805	1.027	-0.318271	NC	0	0
ENSG00000214194	AC073346.2	49.408	34.8555	-0.503358	NC	0	0
ENSG00000224453	AC073610.1	75.0825	38.3955	-0.967539	NC	0	0
ENSG00000174501	AC073995.2	2.8675	1.7215	-0.736127	NC	0	0
ENSG00000183657	AC078953.1	1	1	0	NC	0	0
ENSG00000163597	AC090699.1	55.3475	38.2185	-0.534247	NC	0	0
ENSG00000141456	AC091153.1	33.078	43.493	0.394911	NC	0	0
ENSG00000213971	AC092329.1	1.266	1	-0.340277	NC	0	0
ENSG00000214176	AC103810.1	1.809	2.269	0.326864	NC	0	0
ENSG00000215769	AC103810.2	5.982	8.2725	0.467695	NC	0	0
ENSG00000233488	AC108463.1	4.105	3.482	-0.237466	NC	0	0
ENSG00000229450	AC110373.1	4.1655	4.603	0.144085	NC	0	0
ENSG00000222022	AC112721.1	4.2105	5.0215	0.254127	NC	0	0
ENSG00000166104	AC126323.1	6.433	3.056	-1.07385	NC	0	0
ENSG00000226137	AC127496.3	9.869	8.12	-0.281424	NC	0	0
ENSG00000214999	AC129492.6	3.0675	2.762	-0.15135	NC	0	0
ENSG00000205873	AC130352.1	11.342	7.803	-0.539574	NC	0	0
ENSG00000230267	AC133485.1	9.815	6.286	-0.642846	NC	0	0
ENSG00000198555	AC133561.1	9.8875	7.058	-0.486346	NC	0	0
ENSG00000198150	AC135178.1	2.3785	3.308	0.475907	NC	0	0
ENSG00000238035	AC138035.1	40.6465	30.1855	-0.429275	NC	0	0
ENSG00000232938	AC139099.1	11.7975	14.3575	0.283323	NC	0	0
ENSG00000060971	ACAA1	18.497	22.254	0.266773	NC	0	0
ENSG00000167315	ACAA2	55.4125	36.175	-0.615218	NC	0	0
ENSG00000132142	ACACA	39.85	38.8605	-0.0362753	NC	0	0
ENSG00000076555	ACACB	1	1	0	NC	0	0
ENSG00000240303	ACAD11	4.989	3.809	-0.389338	NC	0	0
ENSG00000151498	ACAD8	9.858	8.5955	-0.197713	NC	0	0
ENSG00000177646	ACAD9	20.344	27.1535	0.416535	NC	0	0
ENSG00000115361	ACADL	1.349	1.4465	0.100676	NC	0	0
ENSG00000117054	ACADM	31.798	19.269	-0.722654	NC	0	0
ENSG00000122971	ACADS	7.791	12.0675	0.631246	NC	0	0
ENSG00000196177	ACADSB	4.1535	4.09	-0.0222267	NC	0	0
ENSG00000072778	ACADVL	115.064	126.971	0.142069	NC	0	0
ENSG00000157766	ACAN	1.097	1.62	0.56243	NC	0	0
ENSG00000114331	ACAP2	7.426	8.208	0.144445	NC	0	0
ENSG00000131584	ACAP3	7.3325	8.25	0.170089	NC	0	0
ENSG00000075239	ACAT1	51.6425	62.935	0.285304	NC	0	0
ENSG00000120437	ACAT2	36.436	46.1295	0.340325	NC	0	0
ENSG00000182827	ACBD3	18.7785	26.301	0.486036	NC	0	0
ENSG00000135847	ACBD6	26.8735	27.039	0.00885757	NC	0	0
ENSG00000176244	ACBD7	8.411	8.0045	-0.071466	NC	0	0
ENSG00000102977	ACD	22.5235	24.03	0.0934056	NC	0	0
ENSG00000177076	ACER2	1.694	1.547	-0.130961	NC	0	0
ENSG00000078124	ACER3	5.0325	4.324	-0.218909	NC	0	0
ENSG00000087085	ACHE	2.361	4.7195	0.999236	NC	0	0
ENSG00000100813	ACIN1	42.689	38.9755	-0.131297	NC	0	0
ENSG00000131473	ACLY	124.385	195.455	0.65203	NC	0	0
ENSG00000196636	ACN9	9.2765	8.759	-0.0828144	NC	0	0
ENSG00000122729	ACO1	47.8275	50.7465	0.0854679	NC	0	0
ENSG00000100412	ACO2	45.8725	67.703	0.56159	NC	0	0
ENSG00000162390	ACOT11	2.58	2.924	0.180572	NC	0	0
ENSG00000112304	ACOT13	23.984	12.2885	-0.964763	NC	0	0
ENSG00000119673	ACOT2	8.976	9.5905	0.0955334	NC	0	0
ENSG00000177465	ACOT4	2.5235	2.229	-0.179029	NC	0	0
ENSG00000097021	ACOT7	44.062	47.621	0.112063	NC	0	0
ENSG00000101473	ACOT8	13.9845	8.532	-0.712873	NC	0	0
ENSG00000123130	ACOT9	13.005	17.8445	0.456413	NC	0	0
ENSG00000161533	ACOX1	9.7665	12.4065	0.345183	NC	0	0
ENSG00000087008	ACOX3	4.5785	8.1325	0.828824	NC	0	0
ENSG00000143727	ACP1	34.1785	21.5625	-0.664565	NC	0	0
ENSG00000134575	ACP2	10.291	17.7275	0.784606	NC	0	0
ENSG00000155893	ACPL2	6.9535	7.4225	0.0941659	NC	0	0
ENSG00000147174	ACRC	1	1	0	NC	0	0
ENSG00000167107	ACSF2	6.6505	7.7505	0.220827	NC	0	0
ENSG00000176715	ACSF3	5.0255	7.897	0.652038	NC	0	0
ENSG00000151726	ACSL1	13.6755	18.88	0.465265	NC	0	0
ENSG00000123983	ACSL3	49.6455	63.32	0.350998	NC	0	0
ENSG00000068366	ACSL4	13.1135	20.7695	0.663414	NC	0	0
ENSG00000005187	ACSM3	1.1665	1	-0.222186	NC	0	0
ENSG00000131069	ACSS2	15.3375	14.7395	-0.0573758	NC	0	0
ENSG00000111058	ACSS3	3.4505	4.9395	0.51756	NC	0	0
ENSG00000107796	ACTA2	2.7315	1.6735	-0.706825	NC	0	0
ENSG00000075624	ACTB	3369.07	4004.31	0.249205	NC	0	0
ENSG00000184009	ACTG1	658.459	529.681	-0.313971	NC	0	0
ENSG00000136518	ACTL6A	62.4435	51.5195	-0.277433	NC	0	0
ENSG00000130402	ACTN4	114.195	72.7325	-0.650827	NC	0	0
ENSG00000131966	ACTR10	33.0685	27.718	-0.254634	NC	0	0
ENSG00000138107	ACTR1A	72.0015	54.7315	-0.395656	NC	0	0
ENSG00000115073	ACTR1B	40.5275	38.142	-0.0875207	NC	0	0
ENSG00000138071	ACTR2	141.118	79.9985	-0.818857	NC	0	0
ENSG00000115091	ACTR3	54.485	51.4795	-0.0818611	NC	0	0
ENSG00000101442	ACTR5	8.7675	14.3185	0.707643	NC	0	0
ENSG00000075089	ACTR6	5.5585	6.7795	0.286483	NC	0	0
ENSG00000113812	ACTR8	13.502	12.8075	-0.0761842	NC	0	0
ENSG00000115170	ACVR1	12.647	18.575	0.554567	NC	0	0
ENSG00000135503	ACVR1B	8.4075	9.885	0.233564	NC	0	0
ENSG00000121989	ACVR2A	3.0115	3.4065	0.177808	NC	0	0
ENSG00000114739	ACVR2B	8.169	8.202	0.00581626	NC	0	0
ENSG00000243989	ACY1	1.759	1.8395	0.0645582	NC	0	0
ENSG00000119640	ACYP1	4.5405	3.1605	-0.522698	NC	0	0
ENSG00000196839	ADA	13.049	10.771	-0.276787	NC	0	0
ENSG00000168803	ADAL	3.7535	1.8835	-0.99482	NC	0	0
ENSG00000137845	ADAM10	48.761	65.749	0.431241	NC	0	0
ENSG00000148848	ADAM12	1.6355	2.382	0.542442	NC	0	0
ENSG00000143537	ADAM15	37.87	48.7175	0.363385	NC	0	0
ENSG00000151694	ADAM17	21.2	24.7205	0.221644	NC	0	0
ENSG00000135074	ADAM19	19.6365	26.6465	0.440408	NC	0	0
ENSG00000008277	ADAM22	3.2145	1.874	-0.778473	NC	0	0
ENSG00000114948	ADAM23	4.371	3.6175	-0.27297	NC	0	0
ENSG00000151651	ADAM8	1	1.782	0.833497	NC	0	0
ENSG00000168615	ADAM9	82.622	79.281	-0.0595508	NC	0	0
ENSG00000142303	ADAMTS10	3.24	2.699	-0.263569	NC	0	0
ENSG00000151388	ADAMTS12	8.6945	9.794	0.171795	NC	0	0
ENSG00000160323	ADAMTS13	1	1	0	NC	0	0
ENSG00000145536	ADAMTS16	1.4065	2.3015	0.710465	NC	0	0
ENSG00000140470	ADAMTS17	1	1	0	NC	0	0
ENSG00000156140	ADAMTS3	13.8775	18.1535	0.3875	NC	0	0
ENSG00000049192	ADAMTS6	12.1885	19.782	0.698668	NC	0	0
ENSG00000136378	ADAMTS7	1	1	0	NC	0	0
ENSG00000163638	ADAMTS9	1	1	0	NC	0	0
ENSG00000156218	ADAMTSL3	2.7275	3.058	0.165009	NC	0	0
ENSG00000143382	ADAMTSL4	1.5375	1.879	0.289379	NC	0	0
ENSG00000197381	ADARB1	1.9615	1.913	-0.0361205	NC	0	0
ENSG00000065457	ADAT1	11.2815	9.5815	-0.235635	NC	0	0
ENSG00000189007	ADAT2	3.563	5.5095	0.628829	NC	0	0
ENSG00000142920	ADC	3.0295	2.7375	-0.146221	NC	0	0
ENSG00000133597	ADCK2	6.5845	6.1855	-0.0901837	NC	0	0
ENSG00000163050	ADCK3	5.4605	7.2465	0.408251	NC	0	0
ENSG00000123815	ADCK4	27.162	23.529	-0.20715	NC	0	0
ENSG00000173137	ADCK5	11.549	16.9075	0.549895	NC	0	0
ENSG00000164742	ADCY1	3.146	2.4885	-0.338242	NC	0	0
ENSG00000138031	ADCY3	21.575	11.077	-0.961793	NC	0	0
ENSG00000173175	ADCY5	1	1	0	NC	0	0
ENSG00000174233	ADCY6	12.934	7.198	-0.845501	NC	0	0
ENSG00000121281	ADCY7	21.848	15.9445	-0.454442	NC	0	0
ENSG00000162104	ADCY9	3.52	5.3435	0.60221	NC	0	0
ENSG00000087274	ADD1	39.0535	38.946	-0.00397669	NC	0	0
ENSG00000148700	ADD3	44.2175	28.6085	-0.628174	NC	0	0
ENSG00000197894	ADH5	53.3575	31.299	-0.769575	NC	0	0
ENSG00000182551	ADI1	20.5225	21.222	0.0483541	NC	0	0
ENSG00000159346	ADIPOR1	49.861	38.107	-0.387856	NC	0	0
ENSG00000006831	ADIPOR2	50.535	68.4955	0.438726	NC	0	0
ENSG00000156110	ADK	19.9795	22.7565	0.187758	NC	0	0
ENSG00000128165	ADM2	6.1985	4.8325	-0.359149	NC	0	0
ENSG00000101126	ADNP	35.1505	31.798	-0.144609	NC	0	0
ENSG00000101544	ADNP2	42.202	33.933	-0.314622	NC	0	0
ENSG00000181915	ADO	10.5635	10.0595	-0.0705293	NC	0	0
ENSG00000163485	ADORA1	7.052	9.202	0.383915	NC	0	0
ENSG00000170425	ADORA2B	13.227	20.417	0.626285	NC	0	0
ENSG00000159322	ADPGK	19.9925	25.7555	0.365422	NC	0	0
ENSG00000144843	ADPRH	1	1	0	NC	0	0
ENSG00000153531	ADPRHL1	1.887	1.415	-0.415292	NC	0	0
ENSG00000116863	ADPRHL2	23.8075	21.166	-0.169667	NC	0	0
ENSG00000170214	ADRA1B	6.8595	3.9875	-0.782619	NC	0	0
ENSG00000184160	ADRA2C	2.701	3.6355	0.42866	NC	0	0
ENSG00000169252	ADRB2	1.0125	2.2055	1.12318	NC	0	0
ENSG00000173020	ADRBK1	28.053	34.9465	0.316993	NC	0	0
ENSG00000100077	ADRBK2	26.9745	28.9855	0.103735	NC	0	0
ENSG00000239900	ADSL	109.368	98.2305	-0.154941	NC	0	0
ENSG00000035687	ADSS	21.01	21.245	0.0160472	NC	0	0
ENSG00000106624	AEBP1	91.7375	129.77	0.500373	NC	0	0
ENSG00000139154	AEBP2	18.921	24.024	0.344488	NC	0	0
ENSG00000104964	AES	123.108	105.975	-0.216201	NC	0	0
ENSG00000255310	AF131215.2	1.0765	1.3735	0.351509	NC	0	0
ENSG00000196526	AFAP1	3.5915	6.928	0.947852	NC	0	0
ENSG00000157510	AFAP1L1	9.036	6.3935	-0.499078	NC	0	0
ENSG00000169129	AFAP1L2	1.4295	1	-0.515511	NC	0	0
ENSG00000172493	AFF1	11.7475	9.742	-0.270064	NC	0	0
ENSG00000155966	AFF2	1	1	0	NC	0	0
ENSG00000144218	AFF3	1.5195	1.6985	0.160665	NC	0	0
ENSG00000072364	AFF4	35.2635	40.1335	0.186631	NC	0	0
ENSG00000183077	AFMID	9.4075	6.614	-0.508288	NC	0	0
ENSG00000119844	AFTPH	17.8055	19.0135	0.0947012	NC	0	0
ENSG00000038002	AGA	6.7255	5.7725	-0.220445	NC	0	0
ENSG00000157985	AGAP1	12.417	12.1295	-0.0337966	NC	0	0
ENSG00000204149	AGAP6	1.284	1.844	0.522193	NC	0	0
ENSG00000084693	AGBL5	35.9465	19.6305	-0.872754	NC	0	0
ENSG00000173744	AGFG1	29.3245	30.089	0.0371297	NC	0	0
ENSG00000106351	AGFG2	4.32	7.0885	0.714449	NC	0	0
ENSG00000164252	AGGF1	9.8425	10.8665	0.142791	NC	0	0
ENSG00000006530	AGK	8.1345	6.1585	-0.401475	NC	0	0
ENSG00000162688	AGL	11.546	11.61	0.00797484	NC	0	0
ENSG00000204310	AGPAT1	32.5195	19.5595	-0.733436	NC	0	0
ENSG00000169692	AGPAT2	23.3965	35.498	0.601445	NC	0	0
ENSG00000026652	AGPAT4	6.084	3.676	-0.726883	NC	0	0
ENSG00000155189	AGPAT5	14.389	15.6245	0.118844	NC	0	0
ENSG00000158669	AGPAT6	17.364	21.2125	0.288815	NC	0	0
ENSG00000138678	AGPAT9	8.243	12.229	0.569065	NC	0	0
ENSG00000018510	AGPS	29.825	26.9455	-0.146478	NC	0	0
ENSG00000188157	AGRN	131.402	118.986	-0.143201	NC	0	0
ENSG00000135744	AGT	4.658	2.405	-0.953674	NC	0	0
ENSG00000135049	AGTPBP1	8.098	6.686	-0.276422	NC	0	0
ENSG00000177674	AGTRAP	27.946	21.9565	-0.347994	NC	0	0
ENSG00000175309	AGXT2L2	3.9965	2.6305	-0.6034	NC	0	0
ENSG00000153207	AHCTF1	21.477	25.645	0.255885	NC	0	0
ENSG00000158467	AHCYL2	3.0275	2.8155	-0.104736	NC	0	0
ENSG00000126705	AHDC1	7.3495	8.7905	0.258299	NC	0	0
ENSG00000135541	AHI1	8.613	5.986	-0.524924	NC	0	0
ENSG00000124942	AHNAK	102.71	104.172	0.0203978	NC	0	0
ENSG00000185567	AHNAK2	15.931	9.8835	-0.688743	NC	0	0
ENSG00000063438	AHRR	1.6015	1.706	0.0911938	NC	0	0
ENSG00000100591	AHSA1	170.088	173.239	0.0264866	NC	0	0
ENSG00000186063	AIDA	47.2845	50.377	0.0913979	NC	0	0
ENSG00000126878	AIF1L	10.39	9.779	-0.0874368	NC	0	0
ENSG00000156709	AIFM1	21.879	25.427	0.216814	NC	0	0
ENSG00000042286	AIFM2	15.062	11.1825	-0.429671	NC	0	0
ENSG00000146416	AIG1	11.2055	8.461	-0.405307	NC	0	0
ENSG00000112297	AIM1	1	1.144	0.194087	NC	0	0
ENSG00000176092	AIM1L	1	1.667	0.737254	NC	0	0
ENSG00000164022	AIMP1	29.6015	31.007	0.0669237	NC	0	0
ENSG00000106305	AIMP2	89.3605	86.3395	-0.0496165	NC	0	0
ENSG00000110711	AIP	46.653	48.972	0.0699873	NC	0	0
ENSG00000106992	AK1	23.119	32.282	0.481651	NC	0	0
ENSG00000147853	AK3	14.9565	18.406	0.299404	NC	0	0
ENSG00000162433	AK4	16.813	24.4375	0.53952	NC	0	0
ENSG00000154027	AK5	4.074	3.282	-0.311871	NC	0	0
ENSG00000121057	AKAP1	23.319	26.923	0.207333	NC	0	0
ENSG00000108599	AKAP10	11.4385	11.7175	0.0347669	NC	0	0
ENSG00000023516	AKAP11	10.397	9.5125	-0.128271	NC	0	0
ENSG00000131016	AKAP12	30.7925	24.708	-0.317601	NC	0	0
ENSG00000170776	AKAP13	9.195	9.0505	-0.0228521	NC	0	0
ENSG00000197976	AKAP17A	9.108	10.9425	0.264736	NC	0	0
ENSG00000179841	AKAP5	1.955	2.9775	0.606933	NC	0	0
ENSG00000151320	AKAP6	1	1	0	NC	0	0
ENSG00000118507	AKAP7	2.5005	2.049	-0.287297	NC	0	0
ENSG00000105127	AKAP8	10.741	12.9885	0.274107	NC	0	0
ENSG00000011243	AKAP8L	18.3655	22.5725	0.297568	NC	0	0
ENSG00000127914	AKAP9	10.162	6.214	-0.70959	NC	0	0
ENSG00000155085	AKD1	1	1	0	NC	0	0
ENSG00000166452	AKIP1	16.6885	20.685	0.309731	NC	0	0
ENSG00000174574	AKIRIN1	37.247	28.1485	-0.404066	NC	0	0
ENSG00000135334	AKIRIN2	11.316	19.511	0.785924	NC	0	0
ENSG00000106948	AKNA	2.514	2.4675	-0.0269346	NC	0	0
ENSG00000117448	AKR1A1	65.496	73.1005	0.158474	NC	0	0
ENSG00000085662	AKR1B1	130.285	85.9835	-0.599534	NC	0	0
ENSG00000196139	AKR1C3	8.033	4.196	-0.936924	NC	0	0
ENSG00000053371	AKR7A2	24.51	19.6165	-0.321303	NC	0	0
ENSG00000142208	AKT1	23.747	20.2035	-0.23314	NC	0	0
ENSG00000204673	AKT1S1	36.283	41.8125	0.204641	NC	0	0
ENSG00000105221	AKT2	37.7345	21.2175	-0.830629	NC	0	0
ENSG00000117020	AKT3	24.36	15.5085	-0.651455	NC	0	0
ENSG00000166971	AKTIP	12.6695	7.98	-0.666899	NC	0	0
ENSG00000235471	AL033532.1	3.216	2.839	-0.179885	NC	0	0
ENSG00000215570	AL136219.1	14.91	17.896	0.263357	NC	0	0
ENSG00000197775	AL136419.1	3.2	2.577	-0.312379	NC	0	0
ENSG00000248458	AL139147.1	73.7395	60.9375	-0.275107	NC	0	0
ENSG00000196333	AL158821.1	113.825	88.219	-0.36765	NC	0	0
ENSG00000212670	AL161915.1	1.3775	1.233	-0.15988	NC	0	0
ENSG00000214645	AL162389.1	37.7145	41.6435	0.142972	NC	0	0
ENSG00000189275	AL450307.1	1	1	0	NC	0	0
ENSG00000206197	AL589743.1	109.463	102.069	-0.100892	NC	0	0
ENSG00000213121	AL590867.1	137.347	104.251	-0.397763	NC	0	0
ENSG00000116883	AL591845.1	1.79	1.9855	0.149543	NC	0	0
ENSG00000231360	AL592284.1	29.9735	28.64	-0.0656561	NC	0	0
ENSG00000197049	AL669831.1	2.236	1.641	-0.446345	NC	0	0
ENSG00000023330	ALAS1	30.599	27.9405	-0.131127	NC	0	0
ENSG00000170017	ALCAM	111.052	104.469	-0.0881601	NC	0	0
ENSG00000161618	ALDH16A1	10.8665	10.8185	-0.00638685	NC	0	0
ENSG00000059573	ALDH18A1	56.2785	62.2765	0.146104	NC	0	0
ENSG00000137124	ALDH1B1	61.2355	76.321	0.317712	NC	0	0
ENSG00000144908	ALDH1L1	5.6755	6.2805	0.146132	NC	0	0
ENSG00000136010	ALDH1L2	4.297	2.6715	-0.68568	NC	0	0
ENSG00000111275	ALDH2	49.2005	44.003	-0.161071	NC	0	0
ENSG00000072210	ALDH3A2	14.6565	8.879	-0.723072	NC	0	0
ENSG00000132746	ALDH3B2	3.745	4.27	0.18927	NC	0	0
ENSG00000159423	ALDH4A1	6.0235	6.581	0.127705	NC	0	0
ENSG00000112294	ALDH5A1	4.478	5.09	0.184811	NC	0	0
ENSG00000119711	ALDH6A1	9.118	7.1585	-0.34906	NC	0	0
ENSG00000164904	ALDH7A1	32.85	20.166	-0.703968	NC	0	0
ENSG00000143149	ALDH9A1	34.008	34.418	0.0172891	NC	0	0
ENSG00000149925	ALDOA	296.33	339.594	0.196604	NC	0	0
ENSG00000109107	ALDOC	27.0845	36.2495	0.420494	NC	0	0
ENSG00000033011	ALG1	9.307	15.401	0.726636	NC	0	0
ENSG00000139133	ALG10	2.6475	1.5695	-0.754326	NC	0	0
ENSG00000253710	ALG11	2.496	3.7825	0.599722	NC	0	0
ENSG00000101901	ALG13	3.643	3.2425	-0.16802	NC	0	0
ENSG00000172339	ALG14	7.5665	9.1385	0.272331	NC	0	0
ENSG00000119523	ALG2	17.199	23.747	0.465421	NC	0	0
ENSG00000214160	ALG3	23.8655	29.196	0.290844	NC	0	0
ENSG00000120697	ALG5	11.1125	12.6725	0.189518	NC	0	0
ENSG00000088035	ALG6	8.523	7.4705	-0.190157	NC	0	0
ENSG00000159063	ALG8	44.1105	59.446	0.430458	NC	0	0
ENSG00000086848	ALG9	9.979	12.9235	0.37303	NC	0	0
ENSG00000100601	ALKBH1	7.7495	9.3315	0.268006	NC	0	0
ENSG00000189046	ALKBH2	13.5885	16.4765	0.278024	NC	0	0
ENSG00000166199	ALKBH3	8.9865	8.77	-0.0351825	NC	0	0
ENSG00000160993	ALKBH4	6.9325	12.6745	0.870481	NC	0	0
ENSG00000239382	ALKBH6	7.1105	11.2205	0.658114	NC	0	0
ENSG00000125652	ALKBH7	14.4805	15.9545	0.139852	NC	0	0
ENSG00000116127	ALMS1	8.3475	6.5575	-0.348198	NC	0	0
ENSG00000179148	ALOXE3	2.938	1.868	-0.65334	NC	0	0
ENSG00000073331	ALPK1	5.3635	2.7425	-0.967683	NC	0	0
ENSG00000198796	ALPK2	3.5245	5.7665	0.710277	NC	0	0
ENSG00000136383	ALPK3	1	1	0	NC	0	0
ENSG00000162551	ALPL	1	1.004	0.00575927	NC	0	0
ENSG00000163283	ALPP	1.515	1.4405	-0.0727481	NC	0	0
ENSG00000003393	ALS2	9.032	9.459	0.0666422	NC	0	0
ENSG00000178038	ALS2CL	2.4235	2.656	0.132163	NC	0	0
ENSG00000155754	ALS2CR11	1	1	0	NC	0	0
ENSG00000138380	ALS2CR8	1	1	0	NC	0	0
ENSG00000242110	AMACR	4.7255	4.5145	-0.0659008	NC	0	0
ENSG00000110497	AMBRA1	12.8815	15.4525	0.26254	NC	0	0
ENSG00000123505	AMD1	31.778	59.6065	0.907441	NC	0	0
ENSG00000162066	AMDHD2	6.899	8.8695	0.362466	NC	0	0
ENSG00000159461	AMFR	33.8845	46.2105	0.447595	NC	0	0
ENSG00000181754	AMIGO1	3.997	4.384	0.13333	NC	0	0
ENSG00000139211	AMIGO2	111.948	153.453	0.454979	NC	0	0
ENSG00000176020	AMIGO3	3.474	5.109	0.556443	NC	0	0
ENSG00000101935	AMMECR1	3.886	2.425	-0.680301	NC	0	0
ENSG00000144233	AMMECR1L	15.6255	18.309	0.228651	NC	0	0
ENSG00000151743	AMN1	1.3555	1.6255	0.262058	NC	0	0
ENSG00000166025	AMOTL1	21.4195	20.8505	-0.0388428	NC	0	0
ENSG00000114019	AMOTL2	45.3245	61.661	0.444067	NC	0	0
ENSG00000116337	AMPD2	55.513	84.0025	0.597607	NC	0	0
ENSG00000078053	AMPH	7.433	7.5665	0.0256815	NC	0	0
ENSG00000145020	AMT	1.4415	1.2265	-0.233024	NC	0	0
ENSG00000196704	AMZ2	48.972	43.269	-0.178623	NC	0	0
ENSG00000153107	ANAPC1	35.011	44.749	0.354047	NC	0	0
ENSG00000164162	ANAPC10	6.3935	8.107	0.342562	NC	0	0
ENSG00000141552	ANAPC11	25.632	13.353	-0.940782	NC	0	0
ENSG00000166295	ANAPC16	37.189	18.7525	-0.987793	NC	0	0
ENSG00000176248	ANAPC2	18.14	21.564	0.24945	NC	0	0
ENSG00000053900	ANAPC4	10.477	7.3905	-0.503482	NC	0	0
ENSG00000089053	ANAPC5	51.787	62.245	0.265368	NC	0	0
ENSG00000196510	ANAPC7	14.877	16.479	0.147545	NC	0	0
ENSG00000214274	ANG	2.4445	2.1985	-0.15302	NC	0	0
ENSG00000013523	ANGEL1	7.8185	5.335	-0.551404	NC	0	0
ENSG00000174606	ANGEL2	6.686	3.7955	-0.816853	NC	0	0
ENSG00000136859	ANGPTL2	2.158	4.3465	1.01016	NC	0	0
ENSG00000029534	ANK1	1	1	0	NC	0	0
ENSG00000145362	ANK2	3.0065	3.5545	0.241562	NC	0	0
ENSG00000151150	ANK3	1	1	0	NC	0	0
ENSG00000151687	ANKAR	1	1	0	NC	0	0
ENSG00000166839	ANKDD1A	2.0255	1.807	-0.164682	NC	0	0
ENSG00000185722	ANKFY1	13.5105	16.2115	0.262937	NC	0	0
ENSG00000154122	ANKH	8.0415	10.914	0.440643	NC	0	0
ENSG00000001629	ANKIB1	23.811	16.2905	-0.547597	NC	0	0
ENSG00000176915	ANKLE2	25.2215	21.223	-0.249025	NC	0	0
ENSG00000106524	ANKMY2	15.8205	13.5105	-0.227714	NC	0	0
ENSG00000164331	ANKRA2	2.782	3.3995	0.2892	NC	0	0
ENSG00000148677	ANKRD1	106.498	181.51	0.769229	NC	0	0
ENSG00000088448	ANKRD10	11.8285	13.7095	0.212909	NC	0	0
ENSG00000167522	ANKRD11	40.2795	56.9115	0.498674	NC	0	0
ENSG00000101745	ANKRD12	6.077	7.37	0.278305	NC	0	0
ENSG00000076513	ANKRD13A	5.0825	5.717	0.16972	NC	0	0
ENSG00000198720	ANKRD13B	7.9575	5.4415	-0.548311	NC	0	0
ENSG00000118454	ANKRD13C	6.4585	7.258	0.168373	NC	0	0
ENSG00000172932	ANKRD13D	14.5105	22.724	0.64712	NC	0	0
ENSG00000134461	ANKRD16	2.2335	2.3865	0.0955901	NC	0	0
ENSG00000132466	ANKRD17	25.8545	25.0525	-0.0454608	NC	0	0
ENSG00000180071	ANKRD18A	1.93	2.248	0.220041	NC	0	0
ENSG00000230453	ANKRD18B	1.291	1.064	-0.278991	NC	0	0
ENSG00000105186	ANKRD27	19.776	18.4145	-0.102908	NC	0	0
ENSG00000133302	ANKRD32	3.9455	3.7555	-0.0712031	NC	0	0
ENSG00000164236	ANKRD33B	3.626	4.7755	0.397273	NC	0	0
ENSG00000181039	ANKRD34A	3.5135	3.275	-0.101414	NC	0	0
ENSG00000135976	ANKRD36	3.427	2.6485	-0.371771	NC	0	0
ENSG00000214262	ANKRD36BP1	7.1575	8.828	0.302631	NC	0	0
ENSG00000213337	ANKRD39	1.5245	2.908	0.931691	NC	0	0
ENSG00000154945	ANKRD40	26.182	36.452	0.477423	NC	0	0
ENSG00000137494	ANKRD42	1.6765	2.254	0.427035	NC	0	0
ENSG00000186106	ANKRD46	2.7745	3.885	0.485687	NC	0	0
ENSG00000168876	ANKRD49	6.804	4.8935	-0.475516	NC	0	0
ENSG00000132623	ANKRD5	2.206	1.8265	-0.272351	NC	0	0
ENSG00000151458	ANKRD50	9.257	10.953	0.242709	NC	0	0
ENSG00000139645	ANKRD52	44.085	27.5915	-0.676064	NC	0	0
ENSG00000135299	ANKRD6	2.684	1.9025	-0.496488	NC	0	0
ENSG00000064999	ANKS1A	12.012	11.284	-0.0901978	NC	0	0
ENSG00000168096	ANKS3	7.2425	7.9195	0.128922	NC	0	0
ENSG00000165138	ANKS6	9.6935	10.77	0.151929	NC	0	0
ENSG00000163516	ANKZF1	11.9515	13.3895	0.16391	NC	0	0
ENSG00000011426	ANLN	132.657	144.292	0.121286	NC	0	0
ENSG00000160746	ANO10	8.2455	14.9375	0.85726	NC	0	0
ENSG00000134343	ANO3	1.124	1.694	0.591792	NC	0	0
ENSG00000151572	ANO4	1	1	0	NC	0	0
ENSG00000171714	ANO5	2.6385	2.966	0.168801	NC	0	0
ENSG00000177119	ANO6	25.5065	26.134	0.035063	NC	0	0
ENSG00000146205	ANO7	1.154	2.1125	0.872308	NC	0	0
ENSG00000074855	ANO8	3.482	3.9375	0.177364	NC	0	0
ENSG00000140350	ANP32A	124.355	149.032	0.261158	NC	0	0
ENSG00000136938	ANP32B	241.696	290.938	0.267513	NC	0	0
ENSG00000143401	ANP32E	64.785	57.157	-0.18073	NC	0	0
ENSG00000169604	ANTXR1	28.315	18.785	-0.591985	NC	0	0
ENSG00000172671	ANUBL1	3.07	2.7885	-0.138749	NC	0	0
ENSG00000135046	ANXA1	152.858	157.772	0.0456444	NC	0	0
ENSG00000122359	ANXA11	24.7205	25.2215	0.0289462	NC	0	0
ENSG00000182718	ANXA2	1632.25	1989.47	0.285522	NC	0	0
ENSG00000138772	ANXA3	25.7085	15.413	-0.738098	NC	0	0
ENSG00000196975	ANXA4	18.6475	16.8335	-0.147647	NC	0	0
ENSG00000164111	ANXA5	307.861	377.851	0.295536	NC	0	0
ENSG00000197043	ANXA6	73.6955	95.4165	0.372662	NC	0	0
ENSG00000138279	ANXA7	65.1335	54.303	-0.262368	NC	0	0
ENSG00000131480	AOC2	3.75	3.6505	-0.0387965	NC	0	0
ENSG00000131471	AOC3	1.583	1.7005	0.103298	NC	0	0
ENSG00000138356	AOX1	13.6105	14.669	0.10805	NC	0	0
ENSG00000218537	AP000350.4	4.0075	8.1425	1.02277	NC	0	0
ENSG00000215504	AP000974.1	9.054	9.3875	0.0521857	NC	0	0
ENSG00000254531	AP001816.1	13.469	8.878	-0.601336	NC	0	0
ENSG00000177337	AP002478.1	8.7885	7.9575	-0.143302	NC	0	0
ENSG00000138660	AP1AR	14.3575	15.138	0.0763701	NC	0	0
ENSG00000100280	AP1B1	42.3885	39.974	-0.084611	NC	0	0
ENSG00000166747	AP1G1	27.809	28.578	0.0393531	NC	0	0
ENSG00000213983	AP1G2	14.075	13.678	-0.0412776	NC	0	0
ENSG00000072958	AP1M1	25.721	38.156	0.568963	NC	0	0
ENSG00000129354	AP1M2	36.9595	23.6565	-0.643709	NC	0	0
ENSG00000106367	AP1S1	68.369	63.973	-0.0958792	NC	0	0
ENSG00000196961	AP2A1	66.876	62.198	-0.10462	NC	0	0
ENSG00000183020	AP2A2	18.0085	17.8185	-0.0153021	NC	0	0
ENSG00000006125	AP2B1	84.0025	71.972	-0.222997	NC	0	0
ENSG00000161203	AP2M1	190.87	104.751	-0.86563	NC	0	0
ENSG00000042753	AP2S1	184.006	235.416	0.355456	NC	0	0
ENSG00000132842	AP3B1	12.97	13.105	0.0149389	NC	0	0
ENSG00000065000	AP3D1	36.118	37.3395	0.0479846	NC	0	0
ENSG00000185009	AP3M1	18.677	11.7975	-0.662782	NC	0	0
ENSG00000070718	AP3M2	13.3495	8.737	-0.611576	NC	0	0
ENSG00000177879	AP3S1	42.594	26.2415	-0.6988	NC	0	0
ENSG00000157823	AP3S2	3.7495	5.743	0.615106	NC	0	0
ENSG00000134262	AP4B1	9.532	11.2645	0.240932	NC	0	0
ENSG00000081014	AP4E1	3.896	4.3	0.142343	NC	0	0
ENSG00000221838	AP4M1	10.047	10.3065	0.0367897	NC	0	0
ENSG00000120868	APAF1	4.0725	7.052	0.792118	NC	0	0
ENSG00000107282	APBA1	1	1	0	NC	0	0
ENSG00000034053	APBA2	4.4505	5.107	0.198509	NC	0	0
ENSG00000011132	APBA3	6.5575	5.3955	-0.281389	NC	0	0
ENSG00000166313	APBB1	31.4555	34.6365	0.138981	NC	0	0
ENSG00000163697	APBB2	51.614	36.033	-0.518444	NC	0	0
ENSG00000113108	APBB3	2.568	2.703	0.0739163	NC	0	0
ENSG00000134982	APC	8.842	9.554	0.111732	NC	0	0
ENSG00000115266	APC2	1	1	0	NC	0	0
ENSG00000100823	APEX1	164.36	95.1755	-0.788197	NC	0	0
ENSG00000169188	APEX2	20.7955	19.981	-0.0576426	NC	0	0
ENSG00000117362	APH1A	71.945	79.369	0.141681	NC	0	0
ENSG00000138613	APH1B	4.8625	3.3075	-0.555957	NC	0	0
ENSG00000166181	API5	53.809	52.3195	-0.0404987	NC	0	0
ENSG00000149089	APIP	14.069	10.3315	-0.44547	NC	0	0
ENSG00000169621	APLF	1	1	0	NC	0	0
ENSG00000105290	APLP1	14.512	15.002	0.0479085	NC	0	0
ENSG00000084234	APLP2	131.573	137.008	0.0583967	NC	0	0
ENSG00000163382	APOA1BP	80.305	59.6475	-0.429028	NC	0	0
ENSG00000179750	APOBEC3B	46.6365	24.3645	-0.936679	NC	0	0
ENSG00000244509	APOBEC3C	22.8445	13.6365	-0.744373	NC	0	0
ENSG00000243811	APOBEC3D	1.6535	1.4705	-0.169216	NC	0	0
ENSG00000128394	APOBEC3F	4.122	2.0995	-0.973299	NC	0	0
ENSG00000100342	APOL1	6.7385	3.5985	-0.905032	NC	0	0
ENSG00000128335	APOL2	19.948	11.6635	-0.774243	NC	0	0
ENSG00000128284	APOL3	1.4415	1.828	0.342695	NC	0	0
ENSG00000221963	APOL6	5.911	6.9165	0.22664	NC	0	0
ENSG00000178878	APOLD1	2.306	1.9965	-0.207919	NC	0	0
ENSG00000184831	APOO	6.467	8.008	0.308345	NC	0	0
ENSG00000155008	APOOL	12.47	9.4615	-0.398321	NC	0	0
ENSG00000256053	APOPT1	2.99	5.2035	0.799337	NC	0	0
ENSG00000142192	APP	306.058	354.452	0.211787	NC	0	0
ENSG00000062725	APPBP2	18.0135	18.2865	0.0217005	NC	0	0
ENSG00000157500	APPL1	18.6505	14.8785	-0.325985	NC	0	0
ENSG00000198931	APRT	89.9255	99.9895	0.153046	NC	0	0
ENSG00000178301	AQP11	1.7085	2.0395	0.255485	NC	0	0
ENSG00000021776	AQR	12.5265	15.3115	0.289632	NC	0	0
ENSG00000169083	AR	2.876	3.1805	0.14519	NC	0	0
ENSG00000078061	ARAF	30.907	34.7745	0.170096	NC	0	0
ENSG00000186635	ARAP1	22.712	24.324	0.0989257	NC	0	0
ENSG00000047365	ARAP2	11.413	11.0005	-0.053109	NC	0	0
ENSG00000120318	ARAP3	10.891	7.456	-0.546663	NC	0	0
ENSG00000095139	ARCN1	41.624	51.2715	0.300741	NC	0	0
ENSG00000205595	AREGB	2.1985	2.892	0.395548	NC	0	0
ENSG00000143761	ARF1	137.993	209.081	0.599469	NC	0	0
ENSG00000134287	ARF3	175.774	136.643	-0.36331	NC	0	0
ENSG00000168374	ARF4	111.542	114.343	0.035781	NC	0	0
ENSG00000004059	ARF5	97.63	95.9435	-0.0251395	NC	0	0
ENSG00000165527	ARF6	37.164	50.3705	0.438673	NC	0	0
ENSG00000101199	ARFGAP1	69.3745	86.624	0.320361	NC	0	0
ENSG00000149182	ARFGAP2	28.5175	29.2435	0.0362685	NC	0	0
ENSG00000242247	ARFGAP3	22.9415	15.3555	-0.579204	NC	0	0
ENSG00000066777	ARFGEF1	18.2015	13.449	-0.436558	NC	0	0
ENSG00000164144	ARFIP1	6.876	8.873	0.367852	NC	0	0
ENSG00000132254	ARFIP2	32.5565	20.496	-0.667603	NC	0	0
ENSG00000101246	ARFRP1	4.919	8.726	0.826955	NC	0	0
ENSG00000081181	ARG2	17.7635	17.3395	-0.0348536	NC	0	0
ENSG00000134884	ARGLU1	24.3965	28.2905	0.213643	NC	0	0
ENSG00000175220	ARHGAP1	25.744	38.333	0.574351	NC	0	0
ENSG00000071205	ARHGAP10	3.5925	4.5775	0.349572	NC	0	0
ENSG00000198826	ARHGAP11A	21.3845	18.9265	-0.176158	NC	0	0
ENSG00000187951	ARHGAP11B	2.425	2.1795	-0.153988	NC	0	0
ENSG00000165322	ARHGAP12	23.0645	20.705	-0.155695	NC	0	0
ENSG00000140750	ARHGAP17	14.8855	24.3685	0.71111	NC	0	0
ENSG00000146376	ARHGAP18	5.4215	7.341	0.437285	NC	0	0
ENSG00000137727	ARHGAP20	1	1	0	NC	0	0
ENSG00000107863	ARHGAP21	27.169	25.616	-0.0849163	NC	0	0
ENSG00000163219	ARHGAP25	1	2.212	1.14535	NC	0	0
ENSG00000145819	ARHGAP26	2.6485	2.6385	-0.00545753	NC	0	0
ENSG00000137962	ARHGAP29	54.452	31.8385	-0.774213	NC	0	0
ENSG00000186517	ARHGAP30	1	1	0	NC	0	0
ENSG00000031081	ARHGAP31	6.8225	8.626	0.338391	NC	0	0
ENSG00000004777	ARHGAP33	4.079	3.509	-0.217156	NC	0	0
ENSG00000165895	ARHGAP42	4.534	4.867	0.102248	NC	0	0
ENSG00000006740	ARHGAP44	3.4225	2.7435	-0.319033	NC	0	0
ENSG00000100852	ARHGAP5	11.1825	12.012	0.103234	NC	0	0
ENSG00000141522	ARHGDIA	174.215	247.6	0.507135	NC	0	0
ENSG00000111348	ARHGDIB	2.218	2.2805	0.0400908	NC	0	0
ENSG00000076928	ARHGEF1	31.3215	26.63	-0.234101	NC	0	0
ENSG00000074964	ARHGEF10L	4.4	4.667	0.0849919	NC	0	0
ENSG00000132694	ARHGEF11	14.176	10.8215	-0.38955	NC	0	0
ENSG00000196914	ARHGEF12	14.351	15.168	0.0798796	NC	0	0
ENSG00000130762	ARHGEF16	4.0215	2.8675	-0.48794	NC	0	0
ENSG00000110237	ARHGEF17	17.0165	16.7245	-0.0249712	NC	0	0
ENSG00000104880	ARHGEF18	13.539	15.773	0.220336	NC	0	0
ENSG00000142632	ARHGEF19	6.4145	5.6965	-0.171261	NC	0	0
ENSG00000116584	ARHGEF2	20.072	20.724	0.0461181	NC	0	0
ENSG00000240771	ARHGEF25	15.421	16.3195	0.0817005	NC	0	0
ENSG00000114790	ARHGEF26	5.694	5.4735	-0.0569788	NC	0	0
ENSG00000163947	ARHGEF3	5.535	10.0675	0.86305	NC	0	0
ENSG00000214694	ARHGEF33	1.9215	1	-0.942233	NC	0	0
ENSG00000136002	ARHGEF4	1	1	0	NC	0	0
ENSG00000165801	ARHGEF40	29.75	19.6105	-0.601263	NC	0	0
ENSG00000129675	ARHGEF6	1	1	0	NC	0	0
ENSG00000102606	ARHGEF7	4.145	5.249	0.34067	NC	0	0
ENSG00000131089	ARHGEF9	3.6195	4.1525	0.19819	NC	0	0
ENSG00000117713	ARID1A	26.918	25.15	-0.0980128	NC	0	0
ENSG00000189079	ARID2	13.036	11.49	-0.182122	NC	0	0
ENSG00000116017	ARID3A	5.1265	5.4825	0.0968597	NC	0	0
ENSG00000179361	ARID3B	4.5465	3.646	-0.318442	NC	0	0
ENSG00000032219	ARID4A	5.779	5.0915	-0.182729	NC	0	0
ENSG00000054267	ARID4B	8.288	8.1945	-0.0163681	NC	0	0
ENSG00000196843	ARID5A	10.3625	9.2605	-0.16221	NC	0	0
ENSG00000150347	ARID5B	12.0575	11.6845	-0.0453348	NC	0	0
ENSG00000166233	ARIH1	10.181	12.749	0.324505	NC	0	0
ENSG00000177479	ARIH2	29.7635	25.8375	-0.204078	NC	0	0
ENSG00000120805	ARL1	16.655	17.9135	0.105092	NC	0	0
ENSG00000175414	ARL10	4.725	5.6115	0.248072	NC	0	0
ENSG00000169379	ARL13B	10.2945	11.453	0.153852	NC	0	0
ENSG00000179674	ARL14	2.8845	2.2335	-0.369015	NC	0	0
ENSG00000185305	ARL15	6.9395	5.3855	-0.365751	NC	0	0
ENSG00000214087	ARL16	8.2265	10.372	0.334343	NC	0	0
ENSG00000213465	ARL2	50.194	30.907	-0.699581	NC	0	0
ENSG00000102931	ARL2BP	21.445	39.6705	0.887425	NC	0	0
ENSG00000122644	ARL4A	15.7445	16.3285	0.0525443	NC	0	0
ENSG00000188042	ARL4C	51.4175	39.0225	-0.397953	NC	0	0
ENSG00000175906	ARL4D	3.046	5.757	0.918401	NC	0	0
ENSG00000162980	ARL5A	16.3285	14.0585	-0.21595	NC	0	0
ENSG00000165997	ARL5B	10.479	8.054	-0.379724	NC	0	0
ENSG00000113966	ARL6	3.2365	4.8415	0.58102	NC	0	0
ENSG00000170540	ARL6IP1	96.0185	104.809	0.126378	NC	0	0
ENSG00000182196	ARL6IP4	77.698	45.6095	-0.768543	NC	0	0
ENSG00000144746	ARL6IP5	47.359	50.654	0.0970376	NC	0	0
ENSG00000177917	ARL6IP6	15.0495	13.5625	-0.150092	NC	0	0
ENSG00000143862	ARL8A	15.5385	21.518	0.469697	NC	0	0
ENSG00000104442	ARMC1	23.2935	17.621	-0.402632	NC	0	0
ENSG00000170632	ARMC10	18.0625	14.11	-0.35628	NC	0	0
ENSG00000169126	ARMC4	1	1	0	NC	0	0
ENSG00000140691	ARMC5	4.5585	5.945	0.383118	NC	0	0
ENSG00000105676	ARMC6	20.1715	12.381	-0.704191	NC	0	0
ENSG00000125449	ARMC7	8.539	13.2455	0.633363	NC	0	0
ENSG00000114098	ARMC8	9.4385	10.417	0.14231	NC	0	0
ENSG00000126947	ARMCX1	15.2115	14.659	-0.0533757	NC	0	0
ENSG00000102401	ARMCX3	26.8145	18.8955	-0.504971	NC	0	0
ENSG00000196440	ARMCX4	2.6385	3.246	0.298945	NC	0	0
ENSG00000125962	ARMCX5	6.32	8.411	0.412353	NC	0	0
ENSG00000198960	ARMCX6	20.9325	27.286	0.382416	NC	0	0
ENSG00000143437	ARNT	17.119	13.91	-0.299476	NC	0	0
ENSG00000172379	ARNT2	3.7565	3.3305	-0.17365	NC	0	0
ENSG00000133794	ARNTL	9.431	8.4545	-0.157691	NC	0	0
ENSG00000029153	ARNTL2	22.208	22.1375	-0.00458717	NC	0	0
ENSG00000241685	ARPC1A	115.806	77.536	-0.578772	NC	0	0
ENSG00000130429	ARPC1B	122.698	132.965	0.115935	NC	0	0
ENSG00000163466	ARPC2	162.019	185.958	0.198813	NC	0	0
ENSG00000111229	ARPC3	117.279	127.798	0.123914	NC	0	0
ENSG00000241553	ARPC4	38.142	31.1785	-0.290829	NC	0	0
ENSG00000250151	ARPC4-TTLL3	6.116	4.645	-0.39691	NC	0	0
ENSG00000162704	ARPC5	49.116	50.311	0.0346808	NC	0	0
ENSG00000136950	ARPC5L	16.55	24.8795	0.588126	NC	0	0
ENSG00000128989	ARPP19	20.3895	21.237	0.0587536	NC	0	0
ENSG00000137486	ARRB1	7.741	9.6375	0.316139	NC	0	0
ENSG00000141480	ARRB2	31.651	23.642	-0.420899	NC	0	0
ENSG00000197070	ARRDC1	7.37	8.552	0.214597	NC	0	0
ENSG00000105643	ARRDC2	7.951	11.8525	0.575983	NC	0	0
ENSG00000113369	ARRDC3	4.2895	4.242	-0.0160649	NC	0	0
ENSG00000140450	ARRDC4	1.3285	1.79	0.430161	NC	0	0
ENSG00000100299	ARSA	10.225	7.3725	-0.471875	NC	0	0
ENSG00000113273	ARSB	3.733	5.736	0.61971	NC	0	0
ENSG00000183876	ARSI	5.5745	7.3445	0.397822	NC	0	0
ENSG00000180801	ARSJ	7.7825	7.5925	-0.0356587	NC	0	0
ENSG00000164291	ARSK	1.879	4.074	1.11648	NC	0	0
ENSG00000173409	ARV1	7.9705	5.951	-0.421538	NC	0	0
ENSG00000099889	ARVCF	16.1985	10.3535	-0.645742	NC	0	0
ENSG00000104763	ASAH1	33.11	32.2645	-0.0373193	NC	0	0
ENSG00000153317	ASAP1	35.6925	35.614	-0.00317647	NC	0	0
ENSG00000151693	ASAP2	1.9045	2.7705	0.540734	NC	0	0
ENSG00000088280	ASAP3	6.2215	4.342	-0.518903	NC	0	0
ENSG00000065802	ASB1	10.5085	11.2005	0.0920064	NC	0	0
ENSG00000196372	ASB13	11.477	11.599	0.0152548	NC	0	0
ENSG00000161664	ASB16	1.5105	1	-0.595026	NC	0	0
ENSG00000115239	ASB3	6.6655	9.7745	0.55231	NC	0	0
ENSG00000148331	ASB6	14.5925	15.31	0.0692472	NC	0	0
ENSG00000183475	ASB7	5.043	5.9815	0.246225	NC	0	0
ENSG00000177981	ASB8	8.6485	10.3965	0.265576	NC	0	0
ENSG00000102048	ASB9	2.119	1.4285	-0.568883	NC	0	0
ENSG00000138303	ASCC1	11.4945	15.1905	0.402226	NC	0	0
ENSG00000100325	ASCC2	5.22	7.355	0.494676	NC	0	0
ENSG00000112249	ASCC3	17.639	22.956	0.380103	NC	0	0
ENSG00000111875	ASF1A	9.5365	7.2905	-0.387442	NC	0	0
ENSG00000105011	ASF1B	20.191	12.851	-0.651832	NC	0	0
ENSG00000141505	ASGR1	2.608	5.151	0.981909	NC	0	0
ENSG00000116539	ASH1L	17.251	12.7805	-0.432736	NC	0	0
ENSG00000129691	ASH2L	19.416	14.62	-0.409303	NC	0	0
ENSG00000126522	ASL	15.781	20.927	0.407177	NC	0	0
ENSG00000169093	ASMTL	10.422	8.6145	-0.274793	NC	0	0
ENSG00000198356	ASNA1	60.4895	71.286	0.236934	NC	0	0
ENSG00000070669	ASNS	60.886	54.7345	-0.15366	NC	0	0
ENSG00000138381	ASNSD1	26.1765	25.3595	-0.0457459	NC	0	0
ENSG00000198363	ASPH	44.42	46.8665	0.0773477	NC	0	0
ENSG00000174939	ASPHD1	7.2505	10.0385	0.469391	NC	0	0
ENSG00000128203	ASPHD2	10.1195	10.5775	0.0638607	NC	0	0
ENSG00000066279	ASPM	20.399	14.272	-0.515311	NC	0	0
ENSG00000169696	ASPSCR1	9.0545	10.932	0.27185	NC	0	0
ENSG00000162174	ASRGL1	6.3265	4.799	-0.398674	NC	0	0
ENSG00000130707	ASS1	72.3085	58.3095	-0.310434	NC	0	0
ENSG00000034533	ASTE1	3.7185	3.559	-0.0632488	NC	0	0
ENSG00000152092	ASTN1	5.945	4.845	-0.29518	NC	0	0
ENSG00000148219	ASTN2	3.4745	3.819	0.13639	NC	0	0
ENSG00000171456	ASXL1	57.8845	55.453	-0.0619116	NC	0	0
ENSG00000143970	ASXL2	22.5725	21.8105	-0.0495434	NC	0	0
ENSG00000138138	ATAD1	15.0875	15.866	0.0725847	NC	0	0
ENSG00000156802	ATAD2	77.966	68.4105	-0.188627	NC	0	0
ENSG00000119778	ATAD2B	4.469	4.968	0.152713	NC	0	0
ENSG00000197785	ATAD3A	18.403	21.879	0.249606	NC	0	0
ENSG00000176208	ATAD5	9.1245	7.9645	-0.196162	NC	0	0
ENSG00000107669	ATE1	9.243	10.8725	0.234251	NC	0	0
ENSG00000123268	ATF1	18.4245	27.5815	0.582075	NC	0	0
ENSG00000115966	ATF2	15.4115	13.688	-0.171096	NC	0	0
ENSG00000162772	ATF3	16.2945	22.4975	0.46538	NC	0	0
ENSG00000128272	ATF4	235.698	164.505	-0.518808	NC	0	0
ENSG00000169136	ATF5	16.5995	18.4805	0.154864	NC	0	0
ENSG00000118217	ATF6	12.747	15.8385	0.313278	NC	0	0
ENSG00000213676	ATF6B	49.292	31.348	-0.65298	NC	0	0
ENSG00000170653	ATF7	10.0225	9.731	-0.0425824	NC	0	0
ENSG00000171681	ATF7IP	14.059	11.648	-0.271412	NC	0	0
ENSG00000166669	ATF7IP2	1.532	1.589	0.0527028	NC	0	0
ENSG00000152348	ATG10	1.8225	1.7295	-0.0755638	NC	0	0
ENSG00000145782	ATG12	9.773	10.765	0.139475	NC	0	0
ENSG00000175224	ATG13	24.0865	19.181	-0.328547	NC	0	0
ENSG00000126775	ATG14	6.0075	5.8675	-0.0340188	NC	0	0
ENSG00000085978	ATG16L1	11.943	9.5965	-0.315585	NC	0	0
ENSG00000168010	ATG16L2	3.1115	3.2415	0.0590513	NC	0	0
ENSG00000110046	ATG2A	11.696	14.975	0.356541	NC	0	0
ENSG00000066739	ATG2B	3.074	2.173	-0.500429	NC	0	0
ENSG00000144848	ATG3	43.632	31.196	-0.484026	NC	0	0
ENSG00000101844	ATG4A	1.7985	3.92	1.12406	NC	0	0
ENSG00000168397	ATG4B	18.4395	26.16	0.504563	NC	0	0
ENSG00000125703	ATG4C	4.8535	5.4885	0.177386	NC	0	0
ENSG00000130734	ATG4D	7.0065	9.2515	0.400993	NC	0	0
ENSG00000057663	ATG5	12.5445	13.916	0.14969	NC	0	0
ENSG00000197548	ATG7	14.7395	14.2345	-0.0502958	NC	0	0
ENSG00000198925	ATG9A	31.814	28.234	-0.172228	NC	0	0
ENSG00000142102	ATHL1	12.749	10.422	-0.290752	NC	0	0
ENSG00000138363	ATIC	99.2	101.895	0.0386783	NC	0	0
ENSG00000198513	ATL1	4.1525	3.449	-0.267802	NC	0	0
ENSG00000119787	ATL2	38.259	39.5845	0.0491365	NC	0	0
ENSG00000166454	ATMIN	20.602	23.1445	0.167885	NC	0	0
ENSG00000111676	ATN1	75.3835	78.159	0.0521632	NC	0	0
ENSG00000177556	ATOX1	4.276	6.5615	0.617764	NC	0	0
ENSG00000145246	ATP10D	6.187	7.2285	0.224456	NC	0	0
ENSG00000068650	ATP11A	22.353	25.6275	0.197224	NC	0	0
ENSG00000058063	ATP11B	12.374	12.0885	-0.0336767	NC	0	0
ENSG00000101974	ATP11C	6.0295	5.351	-0.17223	NC	0	0
ENSG00000105726	ATP13A1	7.1195	8.651	0.281091	NC	0	0
ENSG00000159363	ATP13A2	27.2725	29.6015	0.118223	NC	0	0
ENSG00000133657	ATP13A3	25.0305	27.9625	0.159806	NC	0	0
ENSG00000163399	ATP1A1	182.459	165.767	-0.138424	NC	0	0
ENSG00000018625	ATP1A2	1	1	0	NC	0	0
ENSG00000105409	ATP1A3	2.6295	3.1275	0.250221	NC	0	0
ENSG00000143153	ATP1B1	32.0625	36.826	0.199838	NC	0	0
ENSG00000069849	ATP1B3	47.352	63.905	0.432503	NC	0	0
ENSG00000174437	ATP2A2	74.9145	80.1695	0.0978085	NC	0	0
ENSG00000074370	ATP2A3	1.2875	1.111	-0.212714	NC	0	0
ENSG00000070961	ATP2B1	13.6405	15.817	0.213579	NC	0	0
ENSG00000157087	ATP2B2	1	1	0	NC	0	0
ENSG00000058668	ATP2B4	11.0205	9.217	-0.257821	NC	0	0
ENSG00000017260	ATP2C1	30.7525	28.5375	-0.107845	NC	0	0
ENSG00000152234	ATP5A1	303.692	317.305	0.0632567	NC	0	0
ENSG00000110955	ATP5B	478.619	598.506	0.322488	NC	0	0
ENSG00000165629	ATP5C1	203.638	173.329	-0.232493	NC	0	0
ENSG00000099624	ATP5D	46.1555	56.123	0.28209	NC	0	0
ENSG00000124172	ATP5E	51.9535	58.616	0.174074	NC	0	0
ENSG00000180389	ATP5EP2	6.8975	7.7495	0.16803	NC	0	0
ENSG00000116459	ATP5F1	96.8935	99.431	0.0372958	NC	0	0
ENSG00000154518	ATP5G3	43.821	43.034	-0.0261455	NC	0	0
ENSG00000167863	ATP5H	198.251	183.913	-0.108304	NC	0	0
ENSG00000169020	ATP5I	134.921	129.377	-0.0605228	NC	0	0
ENSG00000154723	ATP5J	67.755	63.3075	-0.097951	NC	0	0
ENSG00000241468	ATP5J2	179.349	104.112	-0.784633	NC	0	0
ENSG00000167283	ATP5L	66.066	58.9385	-0.164698	NC	0	0
ENSG00000241837	ATP5O	259.471	199.931	-0.376071	NC	0	0
ENSG00000105341	ATP5SL	15.514	11.3555	-0.450179	NC	0	0
ENSG00000071553	ATP6AP1	81.1705	104.164	0.359829	NC	0	0
ENSG00000182220	ATP6AP2	39.771	38.6965	-0.0395138	NC	0	0
ENSG00000185344	ATP6V0A2	4.7205	3.4505	-0.452134	NC	0	0
ENSG00000117410	ATP6V0B	38.5225	41.832	0.118906	NC	0	0
ENSG00000185883	ATP6V0C	104.469	127.647	0.289078	NC	0	0
ENSG00000159720	ATP6V0D1	28.9855	33.303	0.200321	NC	0	0
ENSG00000113732	ATP6V0E1	31.2735	52.64	0.751219	NC	0	0
ENSG00000171130	ATP6V0E2	7.503	9.266	0.304479	NC	0	0
ENSG00000114573	ATP6V1A	18.88	20.0915	0.0897265	NC	0	0
ENSG00000147416	ATP6V1B2	48.4065	46.589	-0.0552114	NC	0	0
ENSG00000155097	ATP6V1C1	15.634	19.673	0.33153	NC	0	0
ENSG00000100554	ATP6V1D	38.3195	32.294	-0.246813	NC	0	0
ENSG00000131100	ATP6V1E1	70.2135	99.981	0.509906	NC	0	0
ENSG00000250565	ATP6V1E2	2.585	4.568	0.821398	NC	0	0
ENSG00000128524	ATP6V1F	35.119	44.1105	0.32887	NC	0	0
ENSG00000136888	ATP6V1G1	37.3155	44.674	0.25966	NC	0	0
ENSG00000047249	ATP6V1H	24.399	37.154	0.606696	NC	0	0
ENSG00000165240	ATP7A	3.8595	5.0345	0.383435	NC	0	0
ENSG00000123191	ATP7B	2.2255	2.5595	0.201733	NC	0	0
ENSG00000124406	ATP8A1	5.9095	7.8725	0.413786	NC	0	0
ENSG00000132932	ATP8A2	1.169	1.0365	-0.173555	NC	0	0
ENSG00000130270	ATP8B3	1.6855	1.769	0.0697574	NC	0	0
ENSG00000054793	ATP9A	10.805	13.8855	0.36188	NC	0	0
ENSG00000166377	ATP9B	3.966	6.069	0.613774	NC	0	0
ENSG00000123472	ATPAF1	17.5205	12.0705	-0.537559	NC	0	0
ENSG00000171953	ATPAF2	7.2665	6.107	-0.250797	NC	0	0
ENSG00000175054	ATR	10.9045	11.738	0.106263	NC	0	0
ENSG00000164053	ATRIP	7.013	7.173	0.0325449	NC	0	0
ENSG00000088812	ATRN	10.2665	11.676	0.185602	NC	0	0
ENSG00000107518	ATRNL1	2.1395	1.2545	-0.770161	NC	0	0
ENSG00000085224	ATRX	22.4135	23.6115	0.0751217	NC	0	0
ENSG00000124788	ATXN1	4.59	4.4425	-0.0471224	NC	0	0
ENSG00000130638	ATXN10	25.4725	44.085	0.791347	NC	0	0
ENSG00000224470	ATXN1L	17.4105	25.09	0.527155	NC	0	0
ENSG00000204842	ATXN2	15.219	8.0805	-0.913357	NC	0	0
ENSG00000168488	ATXN2L	45.619	38.9095	-0.229512	NC	0	0
ENSG00000066427	ATXN3	3.1265	3.4345	0.135552	NC	0	0
ENSG00000163635	ATXN7	9.6055	9.1065	-0.076964	NC	0	0
ENSG00000146776	ATXN7L1	1.398	1.373	-0.0260327	NC	0	0
ENSG00000162650	ATXN7L2	6.288	10.447	0.732416	NC	0	0
ENSG00000087152	ATXN7L3	35.2385	49.971	0.503939	NC	0	0
ENSG00000253719	ATXN7L3B	34.8295	25.4045	-0.455226	NC	0	0
ENSG00000148090	AUH	6.1515	7.389	0.264441	NC	0	0
ENSG00000115307	AUP1	56.784	66.982	0.238289	NC	0	0
ENSG00000087586	AURKA	54.397	47.4165	-0.198138	NC	0	0
ENSG00000175756	AURKAIP1	45.319	55.1775	0.283964	NC	0	0
ENSG00000178999	AURKB	56.711	57.826	0.0280897	NC	0	0
ENSG00000105146	AURKC	5.8255	5.915	0.0219963	NC	0	0
ENSG00000158321	AUTS2	11.5165	11.897	0.0468955	NC	0	0
ENSG00000169857	AVEN	4.73	4.9485	0.0651511	NC	0	0
ENSG00000105778	AVL9	16.8835	13.793	-0.291678	NC	0	0
ENSG00000103126	AXIN1	15.629	16.73	0.098212	NC	0	0
ENSG00000168646	AXIN2	5.003	5.1	0.0277038	NC	0	0
ENSG00000167601	AXL	98.919	51.2835	-0.947753	NC	0	0
ENSG00000141577	AZI1	12.582	12.97	0.0438172	NC	0	0
ENSG00000163512	AZI2	6.054	7.0915	0.228202	NC	0	0
ENSG00000155096	AZIN1	46.775	35.585	-0.394468	NC	0	0
ENSG00000166710	B2M	131.49	107.769	-0.287011	NC	0	0
ENSG00000169255	B3GALNT1	4.9665	9.1285	0.878148	NC	0	0
ENSG00000162885	B3GALNT2	22.058	23.437	0.0874859	NC	0	0
ENSG00000176022	B3GALT6	2.4385	4.0245	0.722816	NC	0	0
ENSG00000187676	B3GALTL	5.348	6.664	0.317389	NC	0	0
ENSG00000149541	B3GAT3	23.5595	29.825	0.340213	NC	0	0
ENSG00000174684	B3GNT1	8.184	14.7125	0.846164	NC	0	0
ENSG00000170340	B3GNT2	12.0535	17.85	0.566472	NC	0	0
ENSG00000179913	B3GNT3	3.9375	3.3525	-0.232043	NC	0	0
ENSG00000176383	B3GNT4	1.589	1.668	0.0700002	NC	0	0
ENSG00000176597	B3GNT5	3.5875	4.4825	0.321325	NC	0	0
ENSG00000175711	B3GNTL1	6.2295	4.524	-0.461517	NC	0	0
ENSG00000135454	B4GALNT1	19.7935	15.105	-0.390001	NC	0	0
ENSG00000139044	B4GALNT3	4.5595	3.202	-0.509902	NC	0	0
ENSG00000086062	B4GALT1	48.557	95.2235	0.971638	NC	0	0
ENSG00000117411	B4GALT2	99.78	150.135	0.589433	NC	0	0
ENSG00000158850	B4GALT3	34.7175	54.327	0.646006	NC	0	0
ENSG00000121578	B4GALT4	12.2205	12.5565	0.0391311	NC	0	0
ENSG00000158470	B4GALT5	35.222	50.438	0.518034	NC	0	0
ENSG00000118276	B4GALT6	1	1.4475	0.533563	NC	0	0
ENSG00000027847	B4GALT7	6.596	7.253	0.136986	NC	0	0
ENSG00000123810	B9D2	4.0395	5.178	0.358218	NC	0	0
ENSG00000186318	BACE1	4.8955	3.6985	-0.404516	NC	0	0
ENSG00000182240	BACE2	8.81	7.9785	-0.143024	NC	0	0
ENSG00000156273	BACH1	17.4535	20.231	0.213051	NC	0	0
ENSG00000112182	BACH2	1.9655	2.0335	0.0490686	NC	0	0
ENSG00000002330	BAD	26.9345	35.2385	0.387697	NC	0	0
ENSG00000112208	BAG2	38.426	43.121	0.166308	NC	0	0
ENSG00000151929	BAG3	29.422	43.134	0.55193	NC	0	0
ENSG00000156735	BAG4	5.841	6.7155	0.201279	NC	0	0
ENSG00000166170	BAG5	9.973	17.778	0.833994	NC	0	0
ENSG00000204463	BAG6	84.7425	107.61	0.344655	NC	0	0
ENSG00000140320	BAHD1	11.422	9.8495	-0.213693	NC	0	0
ENSG00000181790	BAI1	4.244	6.3225	0.57507	NC	0	0
ENSG00000121753	BAI2	20.3605	15.7215	-0.373034	NC	0	0
ENSG00000135298	BAI3	1	1	0	NC	0	0
ENSG00000175866	BAIAP2	21.6685	18.698	-0.212715	NC	0	0
ENSG00000006453	BAIAP2L1	23.095	14.15	-0.706778	NC	0	0
ENSG00000007516	BAIAP3	1.831	2.0015	0.12845	NC	0	0
ENSG00000030110	BAK1	23.336	18.7665	-0.314398	NC	0	0
ENSG00000095739	BAMBI	2.084	2.66	0.352071	NC	0	0
ENSG00000175334	BANF1	153.782	167.812	0.125959	NC	0	0
ENSG00000172530	BANP	3.779	6.3805	0.755665	NC	0	0
ENSG00000163930	BAP1	36.6025	28.5	-0.36098	NC	0	0
ENSG00000123685	BATF3	7.001	13.064	0.899964	NC	0	0
ENSG00000198604	BAZ1A	12.3795	17.3835	0.489766	NC	0	0
ENSG00000009954	BAZ1B	54.5745	39.6575	-0.460633	NC	0	0
ENSG00000123636	BAZ2B	12.955	6.68	-0.955589	NC	0	0
ENSG00000105327	BBC3	10.8035	18.0995	0.744451	NC	0	0
ENSG00000179941	BBS10	5.665	5.958	0.0727522	NC	0	0
ENSG00000181004	BBS12	1.6825	1.379	-0.286984	NC	0	0
ENSG00000138686	BBS7	13.777	10.805	-0.350563	NC	0	0
ENSG00000122507	BBS9	4.539	5.301	0.22389	NC	0	0
ENSG00000114439	BBX	31.196	24.0825	-0.373376	NC	0	0
ENSG00000187244	BCAM	50.874	32.946	-0.626825	NC	0	0
ENSG00000132692	BCAN	3.0855	4.1115	0.414161	NC	0	0
ENSG00000075790	BCAP29	8.392	4.9445	-0.76319	NC	0	0
ENSG00000185825	BCAP31	106.059	131.402	0.30912	NC	0	0
ENSG00000050820	BCAR1	29.96	32.879	0.134129	NC	0	0
ENSG00000137936	BCAR3	9.1385	10.7975	0.240668	NC	0	0
ENSG00000116752	BCAS2	37.66	44.212	0.231405	NC	0	0
ENSG00000124243	BCAS4	7.9025	7.5125	-0.073016	NC	0	0
ENSG00000060982	BCAT1	73.158	108.194	0.564526	NC	0	0
ENSG00000105552	BCAT2	24.5155	25.067	0.0320952	NC	0	0
ENSG00000107949	BCCIP	58.8875	30.3095	-0.958191	NC	0	0
ENSG00000186666	BCDIN3D	4.143	5.832	0.493315	NC	0	0
ENSG00000103507	BCKDK	29.576	40.996	0.471056	NC	0	0
ENSG00000142867	BCL10	7.971	12.1845	0.612214	NC	0	0
ENSG00000119866	BCL11A	4.233	5.89	0.476587	NC	0	0
ENSG00000127152	BCL11B	1.0825	1.5805	0.546014	NC	0	0
ENSG00000171791	BCL2	1	1.231	0.299831	NC	0	0
ENSG00000171552	BCL2L1	90.169	109.368	0.278481	NC	0	0
ENSG00000153094	BCL2L11	13.815	12.039	-0.19852	NC	0	0
ENSG00000126453	BCL2L12	31.021	25.7305	-0.269766	NC	0	0
ENSG00000099968	BCL2L13	16.9075	14.2375	-0.247968	NC	0	0
ENSG00000129473	BCL2L2	10.0595	6.905	-0.542845	NC	0	0
ENSG00000069399	BCL3	9.575	10.3985	0.119031	NC	0	0
ENSG00000113916	BCL6	5.589	8.487	0.602665	NC	0	0
ENSG00000110987	BCL7A	2.426	4.197	0.790779	NC	0	0
ENSG00000106635	BCL7B	24.586	24.185	-0.0237245	NC	0	0
ENSG00000099385	BCL7C	15.4655	12.0915	-0.35506	NC	0	0
ENSG00000116128	BCL9	17.461	17.681	0.0180637	NC	0	0
ENSG00000186174	BCL9L	14.632	8.6875	-0.752114	NC	0	0
ENSG00000029363	BCLAF1	45.099	34.401	-0.390645	NC	0	0
ENSG00000183337	BCOR	9.068	10.553	0.218797	NC	0	0
ENSG00000085185	BCORL1	5.805	6.2215	0.0999664	NC	0	0
ENSG00000074582	BCS1L	18.3735	19.105	0.0563238	NC	0	0
ENSG00000161267	BDH1	4.868	4.432	-0.135371	NC	0	0
ENSG00000164039	BDH2	18.697	24.7095	0.402259	NC	0	0
ENSG00000176697	BDNF	1.459	2.934	1.00789	NC	0	0
ENSG00000145734	BDP1	11.5935	12.002	0.0499587	NC	0	0
ENSG00000166546	BEAN1	1.9745	1	-0.981487	NC	0	0
ENSG00000126581	BECN1	24.069	24.51	0.0261943	NC	0	0
ENSG00000183092	BEGAIN	1	1.7365	0.796182	NC	0	0
ENSG00000178409	BEND3	3.205	4.032	0.331171	NC	0	0
ENSG00000162373	BEND5	1.7005	1.0565	-0.686666	NC	0	0
ENSG00000167995	BEST1	1.118	1.7785	0.669741	NC	0	0
ENSG00000105829	BET1	1.477	1.571	0.0890134	NC	0	0
ENSG00000177951	BET1L	5.6885	5.4615	-0.058751	NC	0	0
ENSG00000133134	BEX2	8.889	5.8255	-0.609639	NC	0	0
ENSG00000102409	BEX4	36.4605	38.4605	0.0770432	NC	0	0
ENSG00000184515	BEX5	4.9725	5.333	0.100976	NC	0	0
ENSG00000103429	BFAR	19.367	20.602	0.0891839	NC	0	0
ENSG00000198908	BHLHB9	3.3185	3.934	0.245466	NC	0	0
ENSG00000134107	BHLHE40	40.8715	71.4225	0.805283	NC	0	0
ENSG00000122870	BICC1	6.382	7.145	0.162925	NC	0	0
ENSG00000151746	BICD1	12.9755	13.4325	0.0499377	NC	0	0
ENSG00000185963	BICD2	14.6115	25.172	0.784716	NC	0	0
ENSG00000015475	BID	13.1435	21.534	0.712267	NC	0	0
ENSG00000136717	BIN1	16.4765	21.4315	0.379323	NC	0	0
ENSG00000147439	BIN3	9.6915	7.6485	-0.341543	NC	0	0
ENSG00000110330	BIRC2	17.4005	16.0585	-0.115792	NC	0	0
ENSG00000023445	BIRC3	6.3535	3.89	-0.707781	NC	0	0
ENSG00000089685	BIRC5	98.2305	87.721	-0.163249	NC	0	0
ENSG00000115760	BIRC6	23.25	22.2835	-0.0612549	NC	0	0
ENSG00000134897	BIVM	4.6415	3.9525	-0.231826	NC	0	0
ENSG00000166619	BLCAP	17.6235	20.076	0.187971	NC	0	0
ENSG00000108578	BLMH	42.5575	42.0325	-0.0179081	NC	0	0
ENSG00000196072	BLOC1S2	21.094	37.7285	0.838822	NC	0	0
ENSG00000106605	BLVRA	33.5905	40.249	0.2609	NC	0	0
ENSG00000090013	BLVRB	104.001	78.9185	-0.398155	NC	0	0
ENSG00000117475	BLZF1	9.5905	10.535	0.135512	NC	0	0
ENSG00000168283	BMI1	49.484	54.5745	0.141265	NC	0	0
ENSG00000168487	BMP1	20.635	22.369	0.116407	NC	0	0
ENSG00000125845	BMP2	1.4465	2.41	0.736467	NC	0	0
ENSG00000138756	BMP2K	7.9475	6.609	-0.266069	NC	0	0
ENSG00000125378	BMP4	27.9405	43.666	0.644153	NC	0	0
ENSG00000112175	BMP5	22.213	14.3005	-0.635339	NC	0	0
ENSG00000153162	BMP6	1	1.6235	0.699107	NC	0	0
ENSG00000116985	BMP8B	1	1	0	NC	0	0
ENSG00000107779	BMPR1A	17.177	19.3595	0.172564	NC	0	0
ENSG00000204217	BMPR2	11.9135	9.7555	-0.28831	NC	0	0
ENSG00000165733	BMS1	80.91	94.6325	0.226018	NC	0	0
ENSG00000173068	BNC2	3.893	5.5325	0.507049	NC	0	0
ENSG00000113734	BNIP1	7.0555	7.21	0.0312509	NC	0	0
ENSG00000140299	BNIP2	18.141	21.3375	0.234137	NC	0	0
ENSG00000176171	BNIP3	26.301	29.668	0.17379	NC	0	0
ENSG00000104765	BNIP3L	55.8205	36.0615	-0.630336	NC	0	0
ENSG00000144857	BOC	1.9795	2.8565	0.529112	NC	0	0
ENSG00000145919	BOD1	29.089	18.215	-0.675347	NC	0	0
ENSG00000038219	BOD1L	11.945	10.152	-0.234643	NC	0	0
ENSG00000176720	BOK	29.232	15.062	-0.956635	NC	0	0
ENSG00000178096	BOLA1	3.5815	2.7	-0.407605	NC	0	0
ENSG00000163170	BOLA3	29.3825	38.8255	0.402047	NC	0	0
ENSG00000170727	BOP1	26.2155	47.7005	0.863584	NC	0	0
ENSG00000136122	BORA	7.4665	6.0455	-0.30457	NC	0	0
ENSG00000172331	BPGM	2.7715	3.558	0.3604	NC	0	0
ENSG00000137274	BPHL	2.5595	1.987	-0.36527	NC	0	0
ENSG00000171634	BPTF	21.189	17.551	-0.271762	NC	0	0
ENSG00000157764	BRAF	7.546	6.1465	-0.295947	NC	0	0
ENSG00000089234	BRAP	10.3795	13.7775	0.408577	NC	0	0
ENSG00000106009	BRAT1	67.703	80.1015	0.242609	NC	0	0
ENSG00000100425	BRD1	11.886	14.354	0.27219	NC	0	0
ENSG00000204256	BRD2	71.6645	80.91	0.175059	NC	0	0
ENSG00000169925	BRD3	14.529	11.101	-0.388246	NC	0	0
ENSG00000141867	BRD4	20.0935	13.4385	-0.580357	NC	0	0
ENSG00000166164	BRD7	45.5645	30.348	-0.586309	NC	0	0
ENSG00000112983	BRD8	21.5435	20.766	-0.0530293	NC	0	0
ENSG00000028310	BRD9	12.119	16.3495	0.431976	NC	0	0
ENSG00000185024	BRF1	1.4255	2.0175	0.501101	NC	0	0
ENSG00000104221	BRF2	5.264	7.172	0.446216	NC	0	0
ENSG00000164713	BRI3	59.0275	39.957	-0.562939	NC	0	0
ENSG00000184992	BRI3BP	8.5035	7.4035	-0.199849	NC	0	0
ENSG00000136492	BRIP1	17.8185	12.4975	-0.511736	NC	0	0
ENSG00000113460	BRIX1	34.37	41.5025	0.272048	NC	0	0
ENSG00000254999	BRK1	151.413	152.609	0.0113557	NC	0	0
ENSG00000174744	BRMS1	48.797	47.388	-0.0422707	NC	0	0
ENSG00000100916	BRMS1L	6.4315	6.375	-0.0127299	NC	0	0
ENSG00000162819	BROX	21.1865	21.014	-0.0117945	NC	0	0
ENSG00000143158	BRP44	20.927	14.1765	-0.561864	NC	0	0
ENSG00000060762	BRP44L	24.446	20.3455	-0.264889	NC	0	0
ENSG00000156983	BRPF1	12.8	14.4265	0.172578	NC	0	0
ENSG00000096070	BRPF3	14.582	8.2055	-0.829525	NC	0	0
ENSG00000160469	BRSK1	7.98	9.191	0.203833	NC	0	0
ENSG00000185658	BRWD1	2.5955	2.368	-0.132343	NC	0	0
ENSG00000165288	BRWD3	8.72	7.2925	-0.257915	NC	0	0
ENSG00000168000	BSCL2	9.449	9.7895	0.0510735	NC	0	0
ENSG00000160058	BSDC1	17.333	11.0815	-0.645368	NC	0	0
ENSG00000172270	BSG	130.462	135.207	0.0515404	NC	0	0
ENSG00000164061	BSN	1	1	0	NC	0	0
ENSG00000095564	BTAF1	16.9545	15.658	-0.114768	NC	0	0
ENSG00000064726	BTBD1	30.1855	25.079	-0.267376	NC	0	0
ENSG00000148925	BTBD10	21.2175	26.3345	0.311699	NC	0	0
ENSG00000222009	BTBD19	9.507	6.382	-0.574982	NC	0	0
ENSG00000132640	BTBD3	9.745	15.5665	0.675711	NC	0	0
ENSG00000011114	BTBD7	6.8	7.3565	0.113485	NC	0	0
ENSG00000183826	BTBD9	2.2185	3.0625	0.465125	NC	0	0
ENSG00000169814	BTD	4.432	2.236	-0.987038	NC	0	0
ENSG00000145741	BTF3	232.911	180.494	-0.367831	NC	0	0
ENSG00000134717	BTF3L4	14.418	14.043	-0.0380199	NC	0	0
ENSG00000133639	BTG1	13.444	16.6805	0.3112	NC	0	0
ENSG00000159388	BTG2	20.878	24.101	0.207109	NC	0	0
ENSG00000154640	BTG3	41.2585	25.914	-0.67096	NC	0	0
ENSG00000124508	BTN2A2	5.496	3.1745	-0.791853	NC	0	0
ENSG00000026950	BTN3A1	3.521	2.761	-0.350794	NC	0	0
ENSG00000186470	BTN3A2	5.0685	4.5	-0.171634	NC	0	0
ENSG00000111801	BTN3A3	1.6875	1	-0.754888	NC	0	0
ENSG00000165810	BTNL9	1.982	4.32	1.12407	NC	0	0
ENSG00000166167	BTRC	8.6575	6.9	-0.327354	NC	0	0
ENSG00000169679	BUB1	69.121	57.3155	-0.270199	NC	0	0
ENSG00000156970	BUB1B	33.151	30.179	-0.135507	NC	0	0
ENSG00000154473	BUB3	75.656	59.6695	-0.342461	NC	0	0
ENSG00000137656	BUD13	10.914	13.396	0.295622	NC	0	0
ENSG00000106245	BUD31	57.1715	69.862	0.289212	NC	0	0
ENSG00000112578	BYSL	30.057	53.5765	0.833899	NC	0	0
ENSG00000082153	BZW1	159.358	190.296	0.255969	NC	0	0
ENSG00000136261	BZW2	180.234	114.112	-0.659431	NC	0	0
ENSG00000165507	C10orf10	15.848	11.5795	-0.452728	NC	0	0
ENSG00000148671	C10orf116	3.0885	3.6125	0.226091	NC	0	0
ENSG00000165813	C10orf118	6.835	5.9005	-0.212104	NC	0	0
ENSG00000155640	C10orf12	9.1755	10.4115	0.182319	NC	0	0
ENSG00000148803	C10orf125	17.9255	22.973	0.357926	NC	0	0
ENSG00000107938	C10orf137	10.619	8.3625	-0.344642	NC	0	0
ENSG00000180592	C10orf140	1	1	0	NC	0	0
ENSG00000107815	C10orf2	17.5135	19.4	0.147589	NC	0	0
ENSG00000165511	C10orf25	1	1	0	NC	0	0
ENSG00000166272	C10orf26	21.203	15.4655	-0.455215	NC	0	0
ENSG00000166024	C10orf28	8.909	7.407	-0.266374	NC	0	0
ENSG00000166275	C10orf32	6.801	5.6185	-0.275562	NC	0	0
ENSG00000171224	C10orf35	8.724	8.2455	-0.0813828	NC	0	0
ENSG00000151893	C10orf46	17.5285	22.2575	0.344589	NC	0	0
ENSG00000148426	C10orf47	6.5175	11.5545	0.826064	NC	0	0
ENSG00000120029	C10orf76	11.759	7.107	-0.726453	NC	0	0
ENSG00000177234	C10orf85	1.6505	1.3235	-0.318545	NC	0	0
ENSG00000119965	C10orf88	4.823	5.589	0.212659	NC	0	0
ENSG00000171811	C10orf93	1	1	0	NC	0	0
ENSG00000137720	C11orf1	10.583	7.3495	-0.526031	NC	0	0
ENSG00000134825	C11orf10	107.915	91.815	-0.2331	NC	0	0
ENSG00000149823	C11orf2	25.336	32.982	0.38049	NC	0	0
ENSG00000171067	C11orf24	37.5155	39.201	0.0634037	NC	0	0
ENSG00000158636	C11orf30	18.6285	14.7725	-0.334598	NC	0	0
ENSG00000211450	C11orf31	35.354	31.7815	-0.153686	NC	0	0
ENSG00000110427	C11orf41	3.566	3.706	0.0555562	NC	0	0
ENSG00000175728	C11orf44	1	1	0	NC	0	0
ENSG00000174370	C11orf45	4.6105	2.6475	-0.800293	NC	0	0
ENSG00000152219	C11orf46	11.0705	13.383	0.273681	NC	0	0
ENSG00000162194	C11orf48	15.8555	19.807	0.321027	NC	0	0
ENSG00000149179	C11orf49	16.899	11.69	-0.531663	NC	0	0
ENSG00000182919	C11orf54	4.43	3.7355	-0.246005	NC	0	0
ENSG00000150776	C11orf57	21.6075	21.3445	-0.0176678	NC	0	0
ENSG00000110696	C11orf58	84.77	82.355	-0.0416975	NC	0	0
ENSG00000120458	C11orf61	1.934	3.188	0.721064	NC	0	0
ENSG00000109944	C11orf63	1.006	1.237	0.298215	NC	0	0
ENSG00000087884	C11orf67	4.088	2.858	-0.516389	NC	0	0
ENSG00000175573	C11orf68	24.356	28.73	0.238281	NC	0	0
ENSG00000137691	C11orf70	1.7365	1.333	-0.381506	NC	0	0
ENSG00000180425	C11orf71	4.7585	3.2325	-0.557857	NC	0	0
ENSG00000184224	C11orf72	12.746	13.6755	0.101549	NC	0	0
ENSG00000149196	C11orf73	29.3745	18.74	-0.648443	NC	0	0
ENSG00000166352	C11orf74	18.6745	19.1705	0.0378183	NC	0	0
ENSG00000166002	C11orf75	14.9975	21.636	0.528712	NC	0	0
ENSG00000173715	C11orf80	7.1335	5.995	-0.25085	NC	0	0
ENSG00000165490	C11orf82	15.183	13.819	-0.135804	NC	0	0
ENSG00000204922	C11orf83	12.261	17.1595	0.484931	NC	0	0
ENSG00000168005	C11orf84	33.294	19.735	-0.754506	NC	0	0
ENSG00000124920	C11orf9	34.1685	21.8855	-0.642692	NC	0	0
ENSG00000139637	C12orf10	47.1765	40.5885	-0.216997	NC	0	0
ENSG00000064102	C12orf11	29.668	32.6095	0.136385	NC	0	0
ENSG00000151135	C12orf23	18.987	22.1785	0.22415	NC	0	0
ENSG00000204856	C12orf24	3.049	2.795	-0.125488	NC	0	0
ENSG00000127720	C12orf26	1.547	1.1945	-0.373066	NC	0	0
ENSG00000133641	C12orf29	5.09	8.0205	0.656027	NC	0	0
ENSG00000171792	C12orf32	37.566	49.484	0.397535	NC	0	0
ENSG00000139438	C12orf34	1.937	2.967	0.615181	NC	0	0
ENSG00000174718	C12orf35	11.0715	8.6865	-0.350004	NC	0	0
ENSG00000134548	C12orf39	3.1485	1.887	-0.73857	NC	0	0
ENSG00000047621	C12orf4	8.556	11.7405	0.456485	NC	0	0
ENSG00000139620	C12orf41	14.253	17.1265	0.264965	NC	0	0
ENSG00000157895	C12orf43	7.4025	11.794	0.671969	NC	0	0
ENSG00000123395	C12orf44	32.561	49.0445	0.590946	NC	0	0
ENSG00000151131	C12orf45	8.4545	11.1615	0.40074	NC	0	0
ENSG00000111412	C12orf49	21.8045	34.013	0.64146	NC	0	0
ENSG00000078237	C12orf5	29.6975	38.2455	0.364949	NC	0	0
ENSG00000173064	C12orf51	8.235	4.333	-0.926402	NC	0	0
ENSG00000139405	C12orf52	14.975	16.4195	0.132854	NC	0	0
ENSG00000139200	C12orf53	7.7555	11.8975	0.617367	NC	0	0
ENSG00000111678	C12orf57	56.123	73.366	0.38652	NC	0	0
ENSG00000178449	C12orf62	31.374	38.094	0.279994	NC	0	0
ENSG00000130921	C12orf65	11.682	14.84	0.345204	NC	0	0
ENSG00000174206	C12orf66	2.2465	1.93	-0.219078	NC	0	0
ENSG00000177875	C12orf68	2.703	3.7685	0.479429	NC	0	0
ENSG00000204954	C12orf73	1.714	2.2515	0.393519	NC	0	0
ENSG00000235162	C12orf75	27.7405	23.0515	-0.267133	NC	0	0
ENSG00000174456	C12orf76	1.902	1.528	-0.315873	NC	0	0
ENSG00000102760	C13orf15	9.27	9.788	0.0784448	NC	0	0
ENSG00000151287	C13orf27	5.929	7.3465	0.309268	NC	0	0
ENSG00000133935	C14orf1	26.072	26.1895	0.00648726	NC	0	0
ENSG00000070269	C14orf101	3.895	4.293	0.140363	NC	0	0
ENSG00000119720	C14orf102	3.6065	3.5485	-0.0233901	NC	0	0
ENSG00000153485	C14orf109	7.112	9.2915	0.385656	NC	0	0
ENSG00000089916	C14orf118	8.285	8.574	0.0494667	NC	0	0
ENSG00000179933	C14orf119	10.0145	13.1655	0.394672	NC	0	0
ENSG00000129480	C14orf126	4.333	2.876	-0.591303	NC	0	0
ENSG00000100744	C14orf129	4.799	6.656	0.471922	NC	0	0
ENSG00000227051	C14orf132	4.926	2.7055	-0.864521	NC	0	0
ENSG00000151445	C14orf133	10.3335	7.209	-0.519458	NC	0	0
ENSG00000126773	C14orf135	34.418	26.108	-0.398671	NC	0	0
ENSG00000170270	C14orf142	8.7345	10.5315	0.269914	NC	0	0
ENSG00000126790	C14orf149	5.7725	4.905	-0.234943	NC	0	0
ENSG00000133943	C14orf159	5.9215	4.416	-0.423223	NC	0	0
ENSG00000087302	C14orf166	128.524	143.161	0.155611	NC	0	0
ENSG00000156411	C14orf2	6.64	6.2555	-0.086058	NC	0	0
ENSG00000196943	C14orf21	9.6795	7.944	-0.285067	NC	0	0
ENSG00000179476	C14orf28	1.2225	1.1665	-0.0676482	NC	0	0
ENSG00000139971	C14orf37	2.6305	2.9475	0.164155	NC	0	0
ENSG00000179008	C14orf39	2.9495	4.953	0.747832	NC	0	0
ENSG00000156030	C14orf43	17.219	20.8735	0.277671	NC	0	0
ENSG00000119636	C14orf45	1.7115	1.1295	-0.599577	NC	0	0
ENSG00000185347	C14orf80	7.6815	8.6765	0.175725	NC	0	0
ENSG00000100802	C14orf93	7.249	4.486	-0.692352	NC	0	0
ENSG00000178761	C15orf17	7.5925	5.982	-0.343947	NC	0	0
ENSG00000128944	C15orf23	29.288	29.1755	-0.0055523	NC	0	0
ENSG00000134153	C15orf24	27.626	40.5275	0.552874	NC	0	0
ENSG00000134152	C15orf29	7.717	3.824	-1.01296	NC	0	0
ENSG00000259642	C15orf37	2.0545	4.264	1.05342	NC	0	0
ENSG00000250021	C15orf38-AP3S2	13.146	14.951	0.185618	NC	0	0
ENSG00000167173	C15orf39	13.2685	24.314	0.873782	NC	0	0
ENSG00000169609	C15orf40	10.007	6.017	-0.733893	NC	0	0
ENSG00000186073	C15orf41	3.8785	3.3925	-0.19315	NC	0	0
ENSG00000140534	C15orf42	12.7335	10.8835	-0.226486	NC	0	0
ENSG00000138614	C15orf44	27.105	23.2735	-0.219871	NC	0	0
ENSG00000128891	C15orf57	4.965	2.8445	-0.803619	NC	0	0
ENSG00000189227	C15orf61	7.152	8.2555	0.207009	NC	0	0
ENSG00000242028	C15orf63	3.993	5.5745	0.481369	NC	0	0
ENSG00000007520	C16orf42	38.362	45.9825	0.261407	NC	0	0
ENSG00000166780	C16orf45	5.2	4.233	-0.296831	NC	0	0
ENSG00000124074	C16orf48	11.69	12.05	0.0437582	NC	0	0
ENSG00000089486	C16orf5	14.691	12.4025	-0.244302	NC	0	0
ENSG00000185928	C16orf53	16.5615	19.999	0.272095	NC	0	0
ENSG00000167523	C16orf55	3.809	4.316	0.180283	NC	0	0
ENSG00000103005	C16orf57	38.6495	27.949	-0.467653	NC	0	0
ENSG00000140688	C16orf58	23.6655	14.7675	-0.68036	NC	0	0
ENSG00000103121	C16orf61	33.933	44.8095	0.401116	NC	0	0
ENSG00000103544	C16orf62	10.204	10.118	-0.0122107	NC	0	0
ENSG00000075399	C16orf7	7.1	6.031	-0.235422	NC	0	0
ENSG00000125149	C16orf70	10.987	17.1655	0.643714	NC	0	0
ENSG00000182831	C16orf72	11.334	11.5365	0.0255485	NC	0	0
ENSG00000182685	C16orf79	2.8965	4.6615	0.686484	NC	0	0
ENSG00000070761	C16orf80	42.999	59.157	0.460246	NC	0	0
ENSG00000205036	C16orf85	1	1	0	NC	0	0
ENSG00000155330	C16orf87	6.991	12.5005	0.838415	NC	0	0
ENSG00000103550	C16orf88	19.6465	19.7845	0.0100983	NC	0	0
ENSG00000196118	C16orf93	1.56	2.196	0.493332	NC	0	0
ENSG00000212734	C17orf100	3.01	4.4675	0.569704	NC	0	0
ENSG00000181396	C17orf101	8.4775	11.1125	0.390473	NC	0	0
ENSG00000257949	C17orf106	21.103	22.616	0.0998957	NC	0	0
ENSG00000167861	C17orf28	1	1	0	NC	0	0
ENSG00000141034	C17orf39	3.731	3.3735	-0.145316	NC	0	0
ENSG00000172171	C17orf42	9.666	5.929	-0.70513	NC	0	0
ENSG00000170222	C17orf48	6.141	5.467	-0.167724	NC	0	0
ENSG00000161939	C17orf49	10.9425	11.422	0.0618729	NC	0	0
ENSG00000212719	C17orf51	8.0765	9.479	0.231005	NC	0	0
ENSG00000125319	C17orf53	7.234	7.8975	0.126602	NC	0	0
ENSG00000167302	C17orf56	6.957	8.261	0.247851	NC	0	0
ENSG00000186665	C17orf58	5.536	6.479	0.226927	NC	0	0
ENSG00000196544	C17orf59	2.7585	3.8255	0.471764	NC	0	0
ENSG00000205544	C17orf61	42.1115	28.2405	-0.576449	NC	0	0
ENSG00000173065	C17orf63	20.9555	17.4105	-0.267371	NC	0	0
ENSG00000214226	C17orf67	1.616	3.2705	1.01708	NC	0	0
ENSG00000185504	C17orf70	15.5955	26.24	0.750638	NC	0	0
ENSG00000224383	C17orf72	1	1	0	NC	0	0
ENSG00000108666	C17orf75	13.934	10.247	-0.443408	NC	0	0
ENSG00000181350	C17orf76	2.9635	1.691	-0.809425	NC	0	0
ENSG00000172301	C17orf79	58.239	89.78	0.624409	NC	0	0
ENSG00000170291	C17orf81	29.166	22.8085	-0.354716	NC	0	0
ENSG00000074356	C17orf85	15.729	18.1735	0.208409	NC	0	0
ENSG00000224877	C17orf89	38.0135	46.3945	0.287442	NC	0	0
ENSG00000204237	C17orf90	12.6975	14.2035	0.161702	NC	0	0
ENSG00000179294	C17orf96	3.0095	5.1845	0.784681	NC	0	0
ENSG00000168675	C18orf1	4.5465	2.383	-0.931977	NC	0	0
ENSG00000177150	C18orf19	12.9185	19.001	0.556637	NC	0	0
ENSG00000141428	C18orf21	3.1015	4.59	0.565528	NC	0	0
ENSG00000152242	C18orf25	7.399	6.7665	-0.128921	NC	0	0
ENSG00000178690	C18orf26	1.2445	1.2785	0.0388859	NC	0	0
ENSG00000177576	C18orf32	12.396	15.939	0.362686	NC	0	0
ENSG00000134490	C18orf45	2.839	3.6125	0.347615	NC	0	0
ENSG00000166845	C18orf54	4.255	4.261	0.00203292	NC	0	0
ENSG00000075336	C18orf55	16.717	20.842	0.318178	NC	0	0
ENSG00000176912	C18orf56	4.471	3.786	-0.239923	NC	0	0
ENSG00000141452	C18orf8	5.291	5.4785	0.0502405	NC	0	0
ENSG00000074842	C19orf10	74.4075	104.668	0.4923	NC	0	0
ENSG00000131943	C19orf12	16.1545	14.7705	-0.129217	NC	0	0
ENSG00000105176	C19orf2	77.9435	64.383	-0.275749	NC	0	0
ENSG00000141933	C19orf20	7.6495	11.39	0.57433	NC	0	0
ENSG00000099812	C19orf21	16.411	16.3165	-0.00833153	NC	0	0
ENSG00000198858	C19orf22	20.576	16.5715	-0.312258	NC	0	0
ENSG00000161091	C19orf28	20.582	32.1825	0.644893	NC	0	0
ENSG00000226800	C19orf29-AS1	2.4125	3.938	0.706934	NC	0	0
ENSG00000167644	C19orf33	81.1525	83.323	0.0380792	NC	0	0
ENSG00000131944	C19orf40	4.535	4.383	-0.0491839	NC	0	0
ENSG00000214046	C19orf42	9.0205	7.7955	-0.210566	NC	0	0
ENSG00000123144	C19orf43	91.815	106.085	0.208419	NC	0	0
ENSG00000105072	C19orf44	3.2985	3.6705	0.154166	NC	0	0
ENSG00000167747	C19orf48	89.5905	78.967	-0.182096	NC	0	0
ENSG00000105700	C19orf50	38.737	36.299	-0.0937824	NC	0	0
ENSG00000142444	C19orf52	6.065	6.4065	0.0790288	NC	0	0
ENSG00000104979	C19orf53	55.6185	78.278	0.493042	NC	0	0
ENSG00000188493	C19orf54	8.801	4.796	-0.875836	NC	0	0
ENSG00000167595	C19orf55	7.496	4.38	-0.77519	NC	0	0
ENSG00000105583	C19orf56	49.538	68.401	0.465482	NC	0	0
ENSG00000132016	C19orf57	1.026	1	-0.0370307	NC	0	0
ENSG00000182087	C19orf6	31.5575	42.138	0.417139	NC	0	0
ENSG00000006015	C19orf60	12.8465	12.3155	-0.0609002	NC	0	0
ENSG00000130813	C19orf66	2.422	1.413	-0.777437	NC	0	0
ENSG00000185453	C19orf68	4.801	3.5345	-0.441829	NC	0	0
ENSG00000174917	C19orf70	21.306	25.691	0.270003	NC	0	0
ENSG00000197223	C1D	13.1865	17.222	0.385191	NC	0	0
ENSG00000106392	C1GALT1	21.15	16.2345	-0.381595	NC	0	0
ENSG00000171155	C1GALT1C1	8.317	12.3295	0.567979	NC	0	0
ENSG00000163362	C1orf106	8.7555	9.1095	0.0571823	NC	0	0
ENSG00000116922	C1orf109	10.8785	12.472	0.197213	NC	0	0
ENSG00000000460	C1orf112	8.3425	7.039	-0.245109	NC	0	0
ENSG00000117477	C1orf114	2.827	1.631	-0.793515	NC	0	0
ENSG00000162384	C1orf123	20.59	23.6215	0.198157	NC	0	0
ENSG00000010072	C1orf124	7.382	6.5335	-0.176156	NC	0	0
ENSG00000143633	C1orf131	10.9585	16.2155	0.565323	NC	0	0
ENSG00000203706	C1orf133	22.505	28.3865	0.334959	NC	0	0
ENSG00000127423	C1orf135	7.031	10.695	0.605135	NC	0	0
ENSG00000055070	C1orf144	46.9145	58.4235	0.316515	NC	0	0
ENSG00000131591	C1orf159	4.6475	6.7915	0.547275	NC	0	0
ENSG00000198912	C1orf174	18.4145	24.1285	0.389896	NC	0	0
ENSG00000197852	C1orf183	6.325	12.429	0.974573	NC	0	0
ENSG00000162490	C1orf187	1	1.56	0.641546	NC	0	0
ENSG00000171357	C1orf190	1.5615	1.971	0.335995	NC	0	0
ENSG00000119280	C1orf198	23.4675	18.635	-0.332649	NC	0	0
ENSG00000001460	C1orf201	3.3305	6.2455	0.907078	NC	0	0
ENSG00000116667	C1orf21	2.9275	2.467	-0.246911	NC	0	0
ENSG00000163866	C1orf212	11.68	16.495	0.497989	NC	0	0
ENSG00000249087	C1orf213	1.3195	1.8595	0.494923	NC	0	0
ENSG00000142686	C1orf216	18.6575	11.1055	-0.748481	NC	0	0
ENSG00000157181	C1orf27	7.7145	4.7	-0.714912	NC	0	0
ENSG00000143793	C1orf35	14.775	17.251	0.223522	NC	0	0
ENSG00000143612	C1orf43	108.998	80.5345	-0.436623	NC	0	0
ENSG00000164008	C1orf50	11.8525	14.351	0.27596	NC	0	0
ENSG00000162642	C1orf52	13.488	18.069	0.42184	NC	0	0
ENSG00000143751	C1orf55	9.3035	15.729	0.757581	NC	0	0
ENSG00000143443	C1orf56	2.7095	1.892	-0.518115	NC	0	0
ENSG00000117616	C1orf63	19.115	22.792	0.253822	NC	0	0
ENSG00000162757	C1orf74	4.8755	5.5935	0.198201	NC	0	0
ENSG00000223526	C1orf84	3.717	5.6125	0.594505	NC	0	0
ENSG00000198715	C1orf85	8.6465	8.1095	-0.0925033	NC	0	0
ENSG00000094975	C1orf9	13.1835	14.3045	0.117736	NC	0	0
ENSG00000157870	C1orf93	8.5775	4.0315	-1.08924	NC	0	0
ENSG00000154429	C1orf96	8.1265	10.386	0.353934	NC	0	0
ENSG00000203721	C1orf98	3.275	1.786	-0.874763	NC	0	0
ENSG00000108561	C1QBP	158.649	202.376	0.351204	NC	0	0
ENSG00000131094	C1QL1	48.58	64.649	0.412266	NC	0	0
ENSG00000186897	C1QL4	5.3295	5.61	0.0740006	NC	0	0
ENSG00000173918	C1QTNF1	1.649	1.3515	-0.28703	NC	0	0
ENSG00000145861	C1QTNF2	1.93	1.5925	-0.277307	NC	0	0
ENSG00000133466	C1QTNF6	6.535	6.6945	0.0347891	NC	0	0
ENSG00000182326	C1S	1.101	2.211	1.00588	NC	0	0
ENSG00000101193	C20orf11	47.5555	49.2005	0.0490608	NC	0	0
ENSG00000132823	C20orf111	23.49	24.2305	0.0447775	NC	0	0
ENSG00000197183	C20orf112	12.641	11.8765	-0.0900009	NC	0	0
ENSG00000101331	C20orf160	1.1055	1	-0.144699	NC	0	0
ENSG00000196227	C20orf177	6.906	6.727	-0.0378871	NC	0	0
ENSG00000088854	C20orf194	3.5985	4.255	0.241763	NC	0	0
ENSG00000101189	C20orf20	43.431	47.2945	0.122947	NC	0	0
ENSG00000101084	C20orf24	14.854	21.823	0.554998	NC	0	0
ENSG00000101220	C20orf27	34.807	40.6465	0.223754	NC	0	0
ENSG00000101474	C20orf3	82.2775	100.055	0.282231	NC	0	0
ENSG00000131043	C20orf4	15.4855	21.5455	0.476469	NC	0	0
ENSG00000022277	C20orf43	75.0295	50.98	-0.557527	NC	0	0
ENSG00000125895	C20orf46	3.032	4.5795	0.59492	NC	0	0
ENSG00000101247	C20orf7	3.6985	4.989	0.43181	NC	0	0
ENSG00000125871	C20orf72	24.467	14.307	-0.774116	NC	0	0
ENSG00000196476	C20orf96	8.9355	8.5035	-0.0714917	NC	0	0
ENSG00000256073	C21orf119	7.8725	12.8825	0.710519	NC	0	0
ENSG00000160226	C21orf2	3.359	3.5345	0.0734743	NC	0	0
ENSG00000160284	C21orf56	4.8305	8.3005	0.781026	NC	0	0
ENSG00000159079	C21orf59	26.2265	13.9275	-0.913089	NC	0	0
ENSG00000183250	C21orf67	1.2685	2.1235	0.743321	NC	0	0
ENSG00000156265	C21orf7	3.8195	7.061	0.886489	NC	0	0
ENSG00000154642	C21orf91	5.5005	7.7825	0.500671	NC	0	0
ENSG00000138867	C22orf13	34.7455	32.039	-0.116997	NC	0	0
ENSG00000128346	C22orf23	2.554	2.9215	0.193951	NC	0	0
ENSG00000183597	C22orf25	11.518	7.522	-0.614702	NC	0	0
ENSG00000100220	C22orf28	79.239	93.7265	0.242246	NC	0	0
ENSG00000215012	C22orf29	9.1545	11.385	0.314581	NC	0	0
ENSG00000183172	C22orf32	18.9385	12.4065	-0.610226	NC	0	0
ENSG00000178026	C22orf36	2.1055	2.4515	0.219502	NC	0	0
ENSG00000242259	C22orf39	10.811	8.976	-0.268355	NC	0	0
ENSG00000205643	C22orf40	4.091	2.821	-0.536247	NC	0	0
ENSG00000184208	C22orf46	13.328	15.931	0.257377	NC	0	0
ENSG00000157617	C2CD2	2.6565	2.803	0.077445	NC	0	0
ENSG00000172375	C2CD2L	1.7955	2.092	0.220497	NC	0	0
ENSG00000183186	C2CD4C	4.156	6.886	0.728471	NC	0	0
ENSG00000221843	C2orf16	1	1	0	NC	0	0
ENSG00000213699	C2orf18	29.952	37.328	0.317606	NC	0	0
ENSG00000197927	C2orf27A	5.358	4.9915	-0.102221	NC	0	0
ENSG00000138085	C2orf28	64.738	55.6135	-0.219178	NC	0	0
ENSG00000005436	C2orf3	5.5325	4.8575	-0.187718	NC	0	0
ENSG00000115998	C2orf42	3.4675	2.5505	-0.443116	NC	0	0
ENSG00000118961	C2orf43	2.72	3.5705	0.392519	NC	0	0
ENSG00000163026	C2orf44	12.2425	8.4815	-0.529507	NC	0	0
ENSG00000162972	C2orf47	16.4635	22.2905	0.437158	NC	0	0
ENSG00000135974	C2orf49	9.2355	8.773	-0.0741198	NC	0	0
ENSG00000196872	C2orf55	1	1	0	NC	0	0
ENSG00000003509	C2orf56	16.074	8.646	-0.894624	NC	0	0
ENSG00000162994	C2orf63	1.373	1.4995	0.12715	NC	0	0
ENSG00000144445	C2orf67	3.6455	1.922	-0.923508	NC	0	0
ENSG00000178074	C2orf69	9.1235	13.658	0.582087	NC	0	0
ENSG00000186132	C2orf76	2.328	4.5305	0.960579	NC	0	0
ENSG00000159239	C2orf81	1.8765	1.167	-0.68524	NC	0	0
ENSG00000125730	C3	2.0395	1.756	-0.215923	NC	0	0
ENSG00000171860	C3AR1	1.888	3.8565	1.03043	NC	0	0
ENSG00000163608	C3orf17	14.7635	12.8165	-0.204032	NC	0	0
ENSG00000088543	C3orf18	4.683	3.529	-0.408174	NC	0	0
ENSG00000154781	C3orf19	10.247	9.1375	-0.16533	NC	0	0
ENSG00000173950	C3orf21	1	1	0	NC	0	0
ENSG00000184220	C3orf26	126.111	130.956	0.054388	NC	0	0
ENSG00000174928	C3orf33	3.6275	3.831	0.0787454	NC	0	0
ENSG00000183624	C3orf37	40.8695	49.0865	0.264302	NC	0	0
ENSG00000179021	C3orf38	14.7845	19.722	0.41572	NC	0	0
ENSG00000144647	C3orf39	22.724	33.198	0.54688	NC	0	0
ENSG00000114529	C3orf52	3.3745	4.279	0.3426	NC	0	0
ENSG00000181744	C3orf58	5.227	6.804	0.3804	NC	0	0
ENSG00000188315	C3orf62	3.5905	5.126	0.513649	NC	0	0
ENSG00000163378	C3orf64	5.832	9.081	0.63886	NC	0	0
ENSG00000163689	C3orf67	1.9975	1.3825	-0.530916	NC	0	0
ENSG00000187068	C3orf70	1.346	1.2715	-0.0821469	NC	0	0
ENSG00000163832	C3orf75	20.7695	12.994	-0.676621	NC	0	0
ENSG00000168273	C3orf78	7.198	5.5465	-0.376018	NC	0	0
ENSG00000084092	C4orf14	27.538	29.8885	0.118167	NC	0	0
ENSG00000154274	C4orf19	5.0205	3.7255	-0.430397	NC	0	0
ENSG00000138658	C4orf21	6.748	5.411	-0.318565	NC	0	0
ENSG00000056050	C4orf27	16.87	11.948	-0.497691	NC	0	0
ENSG00000174749	C4orf32	8.75	8.616	-0.0222648	NC	0	0
ENSG00000151470	C4orf33	1.2595	1	-0.332851	NC	0	0
ENSG00000163683	C4orf34	3.506	1.935	-0.857492	NC	0	0
ENSG00000163633	C4orf36	8.626	7.233	-0.254098	NC	0	0
ENSG00000196810	C4orf42	4.6595	4.305	-0.114162	NC	0	0
ENSG00000198498	C4orf43	14.072	13.5315	-0.0565056	NC	0	0
ENSG00000205208	C4orf46	8.903	13.2705	0.575859	NC	0	0
ENSG00000197405	C5AR1	1.048	1	-0.0676387	NC	0	0
ENSG00000113583	C5orf15	42.809	21.8045	-0.973288	NC	0	0
ENSG00000248874	C5orf17	1.513	1.4115	-0.100183	NC	0	0
ENSG00000082213	C5orf22	14.3535	12.4375	-0.206706	NC	0	0
ENSG00000181904	C5orf24	8.878	11.755	0.404968	NC	0	0
ENSG00000170085	C5orf25	5.408	6.125	0.179615	NC	0	0
ENSG00000236882	C5orf27	2.8725	3.2935	0.197315	NC	0	0
ENSG00000151881	C5orf28	5.467	6.691	0.291472	NC	0	0
ENSG00000181751	C5orf30	4.7	7.4505	0.664676	NC	0	0
ENSG00000120306	C5orf32	6.479	8.2605	0.350458	NC	0	0
ENSG00000172244	C5orf34	9.7465	6.943	-0.489325	NC	0	0
ENSG00000155542	C5orf35	4.86	4.9615	0.02982	NC	0	0
ENSG00000164463	C5orf41	3.3885	3.4175	0.0122946	NC	0	0
ENSG00000197603	C5orf42	8.866	5.525	-0.682309	NC	0	0
ENSG00000188725	C5orf43	25.916	35.5455	0.455824	NC	0	0
ENSG00000113597	C5orf44	4.537	4.673	0.0426104	NC	0	0
ENSG00000178776	C5orf46	9.2915	8.2075	-0.178969	NC	0	0
ENSG00000205765	C5orf51	17.0675	12.8365	-0.411	NC	0	0
ENSG00000221886	C5orf54	3.5265	2.3125	-0.608784	NC	0	0
ENSG00000221990	C5orf55	3.234	5.4445	0.75148	NC	0	0
ENSG00000256235	C5orf62	6.0035	10.687	0.831981	NC	0	0
ENSG00000164241	C5orf63	1.7835	1.2535	-0.508749	NC	0	0
ENSG00000186577	C6orf1	7.0475	8.6715	0.29917	NC	0	0
ENSG00000196821	C6orf106	32.1765	31.834	-0.015439	NC	0	0
ENSG00000146386	C6orf115	21.8925	29.0725	0.409218	NC	0	0
ENSG00000185127	C6orf120	15.5485	15.365	-0.0171276	NC	0	0
ENSG00000137288	C6orf125	61.571	47.5555	-0.372639	NC	0	0
ENSG00000124596	C6orf130	8.378	5.7125	-0.552484	NC	0	0
ENSG00000204564	C6orf136	9.2515	11.3875	0.299692	NC	0	0
ENSG00000168994	C6orf145	9.7555	8.1285	-0.263227	NC	0	0
ENSG00000204542	C6orf15	32.8325	19.996	-0.715413	NC	0	0
ENSG00000111850	C6orf162	2.0725	2.5855	0.319071	NC	0	0
ENSG00000146267	C6orf168	2.457	2.0935	-0.230981	NC	0	0
ENSG00000214338	C6orf174	1	1	0	NC	0	0
ENSG00000146409	C6orf192	10.516	14.185	0.43178	NC	0	0
ENSG00000130349	C6orf203	3.509	4.7765	0.444894	NC	0	0
ENSG00000111860	C6orf204	2.296	3.833	0.739351	NC	0	0
ENSG00000146476	C6orf211	15.7135	11.46	-0.455398	NC	0	0
ENSG00000203778	C6orf225	1.4725	1.753	0.251558	NC	0	0
ENSG00000221821	C6orf226	8.8725	14.245	0.683043	NC	0	0
ENSG00000224531	C6orf228	6.067	8.72	0.523345	NC	0	0
ENSG00000215712	C6orf35	7.3565	8.8285	0.263149	NC	0	0
ENSG00000204387	C6orf48	67.6975	66.7985	-0.0192869	NC	0	0
ENSG00000154079	C6orf57	2.1805	1.8525	-0.235185	NC	0	0
ENSG00000112308	C6orf62	31.5765	30.418	-0.053926	NC	0	0
ENSG00000112167	C6orf64	4.93	3.7665	-0.388363	NC	0	0
ENSG00000130023	C6orf70	4.3375	4.197	-0.0475053	NC	0	0
ENSG00000055211	C6orf72	28.512	32.5035	0.189026	NC	0	0
ENSG00000198663	C6orf89	21.309	23.3085	0.129393	NC	0	0
ENSG00000175600	C7orf10	2.0405	3.232	0.663504	NC	0	0
ENSG00000168303	C7orf11	46.2105	37.2065	-0.312666	NC	0	0
ENSG00000135185	C7orf23	7.653	5.198	-0.558069	NC	0	0
ENSG00000136197	C7orf25	12.1085	13.255	0.130517	NC	0	0
ENSG00000146576	C7orf26	39.9155	56.0505	0.489778	NC	0	0
ENSG00000156928	C7orf30	17.4305	15.897	-0.132859	NC	0	0
ENSG00000153790	C7orf31	4.781	3.876	-0.302744	NC	0	0
ENSG00000241127	C7orf36	21.7895	23.0645	0.0820409	NC	0	0
ENSG00000232956	C7orf40	22.6225	39.85	0.816821	NC	0	0
ENSG00000106609	C7orf42	32.144	39.7385	0.305988	NC	0	0
ENSG00000146826	C7orf43	8.2825	10.463	0.337158	NC	0	0
ENSG00000106603	C7orf44	30.0535	22.1955	-0.437266	NC	0	0
ENSG00000188732	C7orf46	3.1805	2.81	-0.178683	NC	0	0
ENSG00000146540	C7orf50	79.62	66.066	-0.269223	NC	0	0
ENSG00000166924	C7orf51	1.1345	1.1145	-0.02566	NC	0	0
ENSG00000164898	C7orf55	3.837	2.776	-0.466971	NC	0	0
ENSG00000106034	C7orf58	1	1	0	NC	0	0
ENSG00000188186	C7orf59	20.78	14.963	-0.473796	NC	0	0
ENSG00000164603	C7orf60	3.2935	3.44	0.062787	NC	0	0
ENSG00000127993	C7orf64	2.3435	2.6965	0.202423	NC	0	0
ENSG00000135245	C7orf68	7.695	10.141	0.398207	NC	0	0
ENSG00000178397	C7orf70	24.185	14.3465	-0.753414	NC	0	0
ENSG00000243317	C7orf73	31.779	33.151	0.0609787	NC	0	0
ENSG00000253276	C7orf74	1.0295	2.2185	1.10764	NC	0	0
ENSG00000182307	C8orf33	55.694	44.828	-0.313122	NC	0	0
ENSG00000156172	C8orf37	2.3615	1.3555	-0.800878	NC	0	0
ENSG00000156170	C8orf38	3.529	5.2595	0.575666	NC	0	0
ENSG00000176209	C8orf40	4.161	4.2715	0.0378125	NC	0	0
ENSG00000169085	C8orf46	3.9875	1.989	-1.00344	NC	0	0
ENSG00000164743	C8orf48	2.517	2.569	0.0295017	NC	0	0
ENSG00000130193	C8orf55	5.0645	5.359	0.081544	NC	0	0
ENSG00000241852	C8orf58	9.4565	11.1935	0.243283	NC	0	0
ENSG00000176731	C8orf59	48.604	36.1585	-0.42674	NC	0	0
ENSG00000189376	C8orf76	9.242	12.9165	0.482938	NC	0	0
ENSG00000213563	C8orf82	15.021	16.491	0.134698	NC	0	0
ENSG00000205133	C8orf83	1.5605	1.3195	-0.242017	NC	0	0
ENSG00000205002	C8orf85	3.653	3.6975	0.0174684	NC	0	0
ENSG00000137135	C9orf100	11.2145	7.639	-0.55391	NC	0	0
ENSG00000182150	C9orf102	4.196	3.5265	-0.250778	NC	0	0
ENSG00000198917	C9orf114	10.374	14.421	0.475199	NC	0	0
ENSG00000160345	C9orf116	6.5165	6.241	-0.0623201	NC	0	0
ENSG00000137038	C9orf123	14.7095	13.294	-0.145973	NC	0	0
ENSG00000165152	C9orf125	8.1775	10.7735	0.397755	NC	0	0
ENSG00000186193	C9orf140	9.105	6.1015	-0.577495	NC	0	0
[truncated: 9,474 more rows]

## Sheet: Sheet1
ensids	sym	siC.total.fpkm	siPABPN1.total.fpkm	logR
ENSG00000175054	ATR	10.9045	11.738	0.106263
ENSG00000137337	MDC1	30.0205	26.035	-0.205496
ENSG00000020922	MRE11A	21.518	16.4695	-0.385747
